# Supplementary material for: A transcriptional network associated with natural variation in Drosophila aggressive behavior
Source: Genome Biol. 2009 Jul 16;10(7):R76. doi: 10.1186/gb-2009-10-7-r76 (PMC2728530; doi:10.1186/gb-2009-10-7-r76)
Supplement: Additional data file 1 — Mean expression level, among (σL2) and within (σE2) line variance components, broad sense heritabilities (H2) and the false discovery rate (FDR) for the line term are for males only. [file gb-2009-10-7-r76-S1.xls]

## Sheet: Additional data file 1
Probe Set ID	Flybase ID	Gene Name	Cytogenetic Location	Regression p-value	Mean expression	σL2	σE2	H2	FDR (L)	GO Biological Process	GO Cellular Component	GO Molecular Function	Probe Set ID
1638678_at	FBgn0034223	CG6522	54B16-54B16	5.60847e-05	9.86206	0.0236279	0.0127393	0.649703	8.59519e-06	7010 // cytoskeleton organization and biogenesis // inferred from electronic annotation	---	5200 // structural constituent of cytoskeleton // inferred from electronic annotation /// 8270 // zinc ion binding // inferred from electronic annotation /// 46872 // metal ion binding // inferred from electronic annotation	1638678_at
1629428_at	FBgn0038716	CG7342	92A10-92A10	8.3757e-05	10.2538	0.0385833	0.00993042	0.795307	2.35589e-09	6812 // cation transport // inferred from electronic annotation /// 6858 // extracellular transport // inferred from electronic annotation	16021 // integral to membrane // inferred from electronic annotation	8513 // organic cation porter activity // inferred from sequence or structural similarity /// 15144 // carbohydrate transporter activity // inferred from electronic annotation /// 8513 // organic cation porter activity // inferred from sequence similarity	1629428_at
1625819_at	FBgn0005410	strawberry notch	11E3-11E3	0.000139161	10.2238	0.0628854	0.021252	0.747414	6.4572e-08	7173 // epidermal growth factor receptor signaling pathway // traceable author statement /// 7219 // Notch signaling pathway // inferred from genetic interaction /// 7219 // Notch signaling pathway // traceable author statement /// 7466 // cone cell fate	5634 // nucleus // inferred from direct assay /// 5634 // nucleus // traceable author statement	3676 // nucleic acid binding // inferred from electronic annotation /// 4386 // helicase activity // inferred from electronic annotation /// 5524 // ATP binding // inferred from electronic annotation	1625819_at
1623190_at	FBgn0035216	CG9168	62A1-62A1	0.000201731	10.2679	0.163538	0.0343956	0.826227	1.63562e-10	---	---	---	1623190_at
1626619_at	FBgn0030742	CG9919	14B13-14B14	0.000212751	10.1755	0.014183	0.00790737	0.642045	1.1687e-05	---	---	---	1626619_at
1629417_s_at	FBgn0038246	CG14853	88C9-88C9	0.000238444	10.1092	0.02883	0.0256561	0.529125	0.000462898	---	---	5515 // protein binding // inferred from physical interaction /// 5488 // binding // inferred from electronic annotation	1629417_s_at
1622920_at	FBgn0003861	transient receptor potential	99C6-99C7	0.000408741	12.6614	0.0774705	0.0553672	0.583197	9.39903e-05	6816 // calcium ion transport // inferred from sequence or structural similarity /// 7602 // phototransduction // non-traceable author statement /// 8377 // light-induced release of internally sequestered calcium ion // inferred from direct assay /// 9416	5887 // integral to plasma membrane // non-traceable author statement /// 8087 // light-activated voltage-gated calcium channel complex // non-traceable author statement /// 16027 // inaD signaling complex // traceable author statement /// 16028 // rhabdo	5218 // intracellular ligand-gated calcium channel activity // non-traceable author statement /// 5262 // calcium channel activity // inferred from sequence or structural similarity /// 5516 // calmodulin binding // traceable author statement /// 8086 //	1622920_at
1633026_a_at	FBgn0051158	CG31158	94B5-94B6	0.000422592	10.7505	0.0608147	0.0227439	0.727809	2.05568e-07	6886 // intracellular protein transport // inferred from electronic annotation /// 6887 // exocytosis // inferred from electronic annotation /// 32012 // regulation of ARF protein signal transduction // inferred from electronic annotation	5622 // intracellular // inferred from electronic annotation	5086 // ARF guanyl-nucleotide exchange factor activity // inferred from sequence or structural similarity /// 5515 // protein binding // inferred from electronic annotation /// 5085 // guanyl-nucleotide exchange factor activity // inferred from electronic	1633026_a_at
1626285_at	FBgn0035325	CG13806	62D4-62D4	0.000472811	9.87786	0.0532218	0.0148383	0.781982	6.49011e-09	6030 // chitin metabolism // inferred from electronic annotation	5576 // extracellular region // inferred from electronic annotation	8061 // chitin binding // inferred from electronic annotation	1626285_at
1625951_at	FBgn0023534	CG17778	1B5-1B5	0.000547893	10.109	0.0376521	0.0161284	0.700107	8.95898e-07	---	---	5515 // protein binding // inferred from physical interaction	1625951_at
1631455_at	FBgn0050493	CG30493	43E11-43E11	0.000567664	10.8904	0.0277101	0.0267015	0.509268	0.000779781	6744 // ubiquinone biosynthesis // inferred from sequence or structural similarity /// 6744 // ubiquinone biosynthesis // inferred from electronic annotation	5743 // mitochondrial inner membrane // inferred from sequence or structural similarity /// 5739 // mitochondrion // inferred from electronic annotation	5515 // protein binding // inferred from physical interaction	1631455_at
1624763_at	FBgn0030396	CG2556	11A12-11A12	0.000590178	11.0434	0.0571924	0.0252612	0.693631	1.22653e-06	---	---	---	1624763_at
1630212_at	FBgn0033204	CG2065	43E8-43E9	0.000692471	11.0691	0.491529	0.0279623	0.946174	0	8152 // metabolism // inferred from electronic annotation	---	16491 // oxidoreductase activity // inferred from electronic annotation	1630212_at
1634134_at	FBgn0036544	CG6114	72A4-72B1	0.000730164	9.57069	0.0138054	0.00937426	0.595583	6.25445e-05	6468 // protein amino acid phosphorylation // non-traceable author statement /// 7242 // intracellular signaling cascade // inferred from electronic annotation /// 6468 // protein amino acid phosphorylation // inferred from electronic annotation	---	4674 // protein serine/threonine kinase activity // non-traceable author statement /// 4702 // receptor signaling protein serine/threonine kinase activity // inferred from electronic annotation /// 4713 // protein-tyrosine kinase activity // inferred from	1634134_at
1639406_at	FBgn0016032	late bloomer	42E6-42E6	0.000751379	10.8443	0.0728602	0.0201548	0.783317	5.8946e-09	7398 // ectoderm development // inferred from electronic annotation /// 7399 // nervous system development // inferred from electronic annotation /// 7416 // synaptogenesis // inferred from mutant phenotype /// 7416 // synaptogenesis // non-traceable auth	5576 // extracellular region // inferred from direct assay /// 5576 // extracellular region // inferred from sequence or structural similarity /// 16021 // integral to membrane // inferred from sequence or structural similarity /// 16021 // integral to me	5057 // receptor signaling protein activity // inferred from electronic annotation	1639406_at
1638807_s_at	FBgn0030796	CG4829	15A10-15A11	0.000778909	10.4327	0.0234534	0.0209536	0.528147	0.000475035	6464 // protein modification // inferred from electronic annotation /// 6508 // proteolysis // inferred from electronic annotation /// 6520 // amino acid metabolism // inferred from electronic annotation	---	3810 // protein-glutamine gamma-glutamyltransferase activity // inferred from sequence or structural similarity /// 3840 // gamma-glutamyltransferase activity // inferred from electronic annotation /// 8233 // peptidase activity // inferred from electroni	1638807_s_at
1641738_a_at	FBgn0039232	CG13636	96A24-96A25	0.000802275	11.0505	0.0401654	0.0278043	0.59093	7.3016e-05	---	---	---	1641738_a_at
1628496_at	FBgn0037295	dpr16	82F1-82F3	0.000805554	9.34704	0.0312992	0.00910296	0.774691	1.08442e-08	7275 // development // inferred from electronic annotation	16020 // membrane // inferred from electronic annotation	---	1628496_at
1635818_at	FBgn0032342	CG4713	32D3-32D4	0.000879182	10.9942	0.0124233	0.0181921	0.405787	0.00740578	---	---	---	1635818_at
1639846_at	FBgn0040375	CG13760	3A6-3A6	0.00100173	10.0809	0.016335	0.00769851	0.679676	2.36729e-06	---	---	---	1639846_at
1632554_at	FBgn0037633	CG9839	85B1-85B2	0.00106513	9.91719	0.0184822	0.0134334	0.579095	0.00010735	---	---	---	1632554_at
1630961_at	FBgn0040571	CG17193	92C2-92C4	0.00114115	9.5106	0.0105397	0.0155437	0.404076	0.00764148	---	---	---	1630961_at
1639909_at	FBgn0030961	CG7058	17E1-17E1	0.00116774	9.47408	0.0103122	0.00924408	0.527309	0.000485999	---	---	5515 // protein binding // inferred from electronic annotation	1639909_at
1631604_at	FBgn0031810	CG9511	26D1-26D1	0.00120856	13.3373	0.205531	0.0660251	0.756863	3.57314e-08	---	---	---	1631604_at
1628647_at	FBgn0011294	antennal protein 5	22A1-22A1	0.00122308	10.6703	0.069581	0.0283116	0.710789	5.1942e-07	7165 // signal transduction // inferred from electronic annotation	---	8429 // phosphatidylethanolamine binding // inferred from sequence or structural similarity /// 8429 // phosphatidylethanolamine binding // non-traceable author statement /// 19210 // kinase inhibitor activity // inferred from electronic annotation /// 55	1628647_at
1634054_at	FBgn0002938	neither inactivation nor afterpotential C	27F3-27F3	0.00123232	11.7084	0.0480248	0.032127	0.599173	5.53777e-05	6468 // protein amino acid phosphorylation // non-traceable author statement /// 6886 // intracellular protein transport // inferred from mutant phenotype /// 7010 // cytoskeleton organization and biogenesis // inferred from mutant phenotype /// 7603 // p	5737 // cytoplasm // inferred from direct assay /// 5856 // cytoskeleton // non-traceable author statement /// 16027 // inaD signaling complex // traceable author statement /// 16028 // rhabdomere // inferred from direct assay /// 16459 // myosin // infer	3774 // motor activity // inferred from electronic annotation /// 4672 // protein kinase activity // inferred from sequence or structural similarity /// 4674 // protein serine/threonine kinase activity // inferred from direct assay /// 4674 // protein ser	1634054_at
1625178_at	FBgn0051038	CG31038	99C5-99C6	0.0012961	11.6884	0.0681934	0.0432924	0.611678	3.5881e-05	---	---	---	1625178_at
1628909_at	FBgn0030158	CG9686	9A3-9A3	0.00148937	11.8501	0.139844	0.0856652	0.620125	2.66028e-05	---	---	---	1628909_at
1634291_at	FBgn0035296	CG11814	62B11-62B11	0.00150404	10.536	0.0244931	0.0128357	0.656144	6.576e-06	6605 // protein targeting // inferred from electronic annotation /// 6952 // defense response // inferred from electronic annotation /// 7041 // lysosomal transport // inferred from sequence or structural similarity /// 7041 // lysosomal transport // infe	---	---	1634291_at
1624881_at	FBgn0024985	CG11448	2A1-2A1	0.0015366	11.041	0.0236196	0.0226725	0.510229	0.000760462	---	---	5515 // protein binding // inferred from physical interaction	1624881_at
1624864_s_at	FBgn0010583	dreadlocks	21E2-21E2	0.00165407	10.4403	0.0198919	0.0235102	0.458316	0.00257742	7186 // G-protein coupled receptor protein signaling pathway // inferred from electronic annotation /// 7242 // intracellular signaling cascade // inferred from electronic annotation /// 7409 // axonogenesis // traceable author statement /// 7411 // axon	5737 // cytoplasm // non-traceable author statement	5070 // SH3/SH2 adaptor activity // inferred from sequence or structural similarity /// 5070 // SH3/SH2 adaptor activity // non-traceable author statement /// 5070 // SH3/SH2 adaptor activity // traceable author statement /// 5158 // insulin receptor bind	1624864_s_at
1630043_a_at	FBgn0029105	alpha-catenin-related	60A14-60A14	0.00166104	10.0714	0.00701563	0.00928176	0.430476	0.00460704	6928 // cell motility // inferred from electronic annotation /// 7010 // cytoskeleton organization and biogenesis // inferred from electronic annotation /// 7155 // cell adhesion // inferred from electronic annotation /// 7186 // G-protein coupled recepto	5915 // zonula adherens // inferred from sequence or structural similarity /// 15629 // actin cytoskeleton // inferred from electronic annotation /// 16021 // integral to membrane // inferred from electronic annotation /// 5915 // zonula adherens // infer	1584 // rhodopsin-like receptor activity // inferred from electronic annotation /// 3779 // actin binding // inferred from sequence or structural similarity /// 5200 // structural constituent of cytoskeleton // inferred from electronic annotation /// 4529	1630043_a_at
1624297_at	FBgn0015380	derailed	37C7-37C7	0.00177861	10.0173	0.0130203	0.0152137	0.461157	0.0024242	6468 // protein amino acid phosphorylation // inferred from sequence or structural similarity /// 6468 // protein amino acid phosphorylation // non-traceable author statement /// 7165 // signal transduction // inferred from mutant phenotype /// 7169 // tr	5886 // plasma membrane // inferred from sequence or structural similarity /// 16021 // integral to membrane // inferred from sequence or structural similarity /// 16020 // membrane // inferred from electronic annotation /// 16021 // integral to membrane	4713 // protein-tyrosine kinase activity // inferred from sequence or structural similarity /// 4713 // protein-tyrosine kinase activity // non-traceable author statement /// 4714 // transmembrane receptor protein tyrosine kinase activity // inferred from	1624297_at
1636291_at	FBgn0034646	Rae1	57F6-57F6	0.0018001	10.9059	0.0559327	0.0178682	0.757887	3.3395e-08	6139 // nucleobase, nucleoside, nucleotide and nucleic acid metabolism // inferred from electronic annotation /// 6403 // RNA localization // inferred from electronic annotation /// 7049 // cell cycle // inferred from electronic annotation /// 7059 // chr	---	3676 // nucleic acid binding // inferred from electronic annotation /// 3729 // mRNA binding // inferred from electronic annotation	1636291_at
1633865_at	FBgn0037667	CG16734	85D4-85D4	0.0018565	10.0222	0.0164343	0.01418	0.536817	0.000374729	---	---	---	1633865_at
1635675_at	FBgn0028993	scarecrow		0.00214658	9.98153	0.00628168	0.00664601	0.485909	0.00138182	6355 // regulation of transcription, DNA-dependent // inferred from electronic annotation /// 45449 // regulation of transcription // inferred from electronic annotation /// 6357 // regulation of transcription from RNA polymerase II promoter // inferred f	5634 // nucleus // inferred from electronic annotation /// 5634 // nucleus // inferred from sequence similarity	3677 // DNA binding // inferred from electronic annotation /// 3700 // transcription factor activity // inferred from electronic annotation /// 43565 // sequence-specific DNA binding // inferred from electronic annotation /// 30528 // transcription regula	1635675_at
1628005_at	FBgn0051666	CG31666	22A5-22A8	0.00217274	9.85024	0.0203574	0.0223297	0.476897	0.0017023	---	5634 // nucleus // inferred from electronic annotation /// 5622 // intracellular // inferred from electronic annotation	3700 // transcription factor activity // inferred from sequence or structural similarity /// 5515 // protein binding // inferred from electronic annotation /// 8270 // zinc ion binding // inferred from electronic annotation /// 5515 // protein binding //	1628005_at
1628159_a_at	FBgn0052206	CG32206	76A6-76B2	0.0022075	9.58066	0.00804197	0.00963972	0.454819	0.00277814	---	---	---	1628159_a_at
1627499_at	FBgn0037289	CG2016	82E4-82E4	0.00222006	10.8101	0.019946	0.030741	0.393514	0.0092424	---	---	---	1627499_at
1629844_s_at	FBgn0003200	retina aberrant in pattern	4C11-4C12	0.00230983	10.6165	0.0276402	0.0385226	0.417761	0.00591906	6508 // proteolysis // inferred from electronic annotation /// 8054 // cyclin catabolism // inferred from direct assay /// 8347 // glial cell migration // inferred from mutant phenotype /// 30163 // protein catabolism // inferred from mutant phenotype	5813 // centrosome // inferred from direct assay /// 5819 // spindle // inferred from direct assay	5515 // protein binding // inferred from physical interaction	1629844_s_at
1636488_at	FBgn0038749	CG4468	92B6-92B6	0.00232993	11.1964	0.0367217	0.0357301	0.506843	0.000828177	---	---	5515 // protein binding // inferred from physical interaction	1636488_at
1628662_at	FBgn0034786	CG13531	59B2-59B3	0.00244994	10.869	0.0189052	0.0234593	0.446251	0.00333503	---	---	---	1628662_at
1632550_at	FBgn0034013	unc-5	51F9-51F11	0.00248371	9.74669	0.0134295	0.0106344	0.558076	0.000204047	7398 // ectoderm development // inferred from electronic annotation /// 7411 // axon guidance // inferred from genetic interaction /// 7411 // axon guidance // inferred from mutant phenotype /// 8347 // glial cell migration // inferred from mutant phenoty	16020 // membrane // inferred from electronic annotation /// 16021 // integral to membrane // inferred from electronic annotation	5042 // netrin receptor activity // inferred from sequence or structural similarity /// 5043 // repulsive netrin receptor activity // inferred from sequence or structural similarity /// 4872 // receptor activity // inferred from electronic annotation ///	1632550_at
1627870_at	FBgn0051900	CG31900	28E8-28E9	0.00269957	9.94236	0.010115	0.00734581	0.579298	0.000106668	---	---	---	1627870_at
1636923_a_at	FBgn0033246	CG11198	44A1-44A2	0.00280785	13.9817	0.0559478	0.049586	0.530141	0.000450522	6633 // fatty acid biosynthesis // inferred from electronic annotation /// 8152 // metabolism // inferred from electronic annotation	9343 // biotin carboxylase complex // inferred from electronic annotation	3989 // acetyl-CoA carboxylase activity // inferred from sequence or structural similarity /// 4075 // biotin carboxylase activity // inferred from electronic annotation /// 5524 // ATP binding // inferred from electronic annotation /// 9374 // biotin bin	1636923_a_at
1635198_at	FBgn0035649	CG10483	64F5-64F5	0.00291323	10.3212	0.013856	0.0115362	0.545678	0.000292447	7165 // signal transduction // inferred from electronic annotation /// 7166 // cell surface receptor linked signal transduction // inferred from electronic annotation /// 7186 // G-protein coupled receptor protein signaling pathway // inferred from electr	16021 // integral to membrane // inferred from electronic annotation	4872 // receptor activity // inferred from electronic annotation /// 4930 // G-protein coupled receptor activity // inferred from electronic annotation /// 5515 // protein binding // inferred from physical interaction	1635198_at
1623327_at	---	---		0.0029926	12.7848	0.156334	0.0891784	0.636767	1.43444e-05	---	---	---	1623327_at
1623896_a_at	FBgn0038328	CG6156	88F1-88F1	0.003076	10.267	0.0113859	0.0133786	0.459767	0.002498	---	---	---	1623896_a_at
1640227_at	FBgn0028473	CG8801	45D2-45D3	0.00307855	13.6236	0.077326	0.0497603	0.608453	4.02013e-05	8283 // cell proliferation // inferred from electronic annotation /// 7046 // ribosome biogenesis // inferred from electronic annotation	5634 // nucleus // non-traceable author statement /// 5634 // nucleus // inferred from electronic annotation	3924 // GTPase activity // inferred from electronic annotation /// 5525 // GTP binding // inferred from sequence or structural similarity /// 5525 // GTP binding // non-traceable author statement /// 166 // nucleotide binding // inferred from electronic a	1640227_at
1630335_s_at	FBgn0038938	CG7084	94A4-94A4	0.00315402	12.4416	0.091842	0.0503228	0.646025	9.96731e-06	6812 // cation transport // inferred from electronic annotation /// 6858 // extracellular transport // inferred from electronic annotation	---	8513 // organic cation porter activity // inferred from sequence or structural similarity /// 15144 // carbohydrate transporter activity // inferred from electronic annotation /// 8513 // organic cation porter activity // inferred from sequence similarity	1630335_s_at
1634315_a_at	FBgn0052982	CG32982	30A2-30A2	0.00330861	10.2184	0.0131627	0.00798295	0.622478	2.45168e-05	---	---	---	1634315_a_at
1637605_s_at	FBgn0035346	CG1146	62E3-62E4	0.00336988	12.4988	0.102025	0.0657122	0.608243	4.04753e-05	7010 // cytoskeleton organization and biogenesis // inferred from electronic annotation	---	3779 // actin binding // inferred from electronic annotation	1637605_s_at
1637150_at	FBgn0035246	CG13928	62A9-62A9	0.00359258	11.7435	0.043422	0.0364333	0.543759	0.000308595	6355 // regulation of transcription, DNA-dependent // inferred from electronic annotation	---	5515 // protein binding // inferred from physical interaction /// 5515 // protein binding // inferred from electronic annotation /// 8270 // zinc ion binding // inferred from electronic annotation	1637150_at
1639951_at	FBgn0032871	CG2611	38D2-38D2	0.00359535	10.4608	0.0210531	0.0154601	0.576589	0.000116072	---	---	8270 // zinc ion binding // inferred from electronic annotation	1639951_at
1641120_at	FBgn0034723	CG13506	58D4-58D4	0.00369758	12.7715	0.16914	0.101395	0.625207	2.21805e-05	---	16020 // membrane // inferred from electronic annotation	---	1641120_at
1632748_at	FBgn0034402	CG15084	55F7-55F7	0.00399273	9.80181	0.0141138	0.0100441	0.584231	9.09497e-05	---	---	---	1632748_at
1634200_a_at	FBgn0030574	CG9413	12F1-12F1	0.00407372	11.1434	0.0269378	0.0333419	0.44688	0.00329181	6520 // amino acid metabolism // inferred from electronic annotation /// 6865 // amino acid transport // inferred from electronic annotation /// 6810 // transport // inferred from electronic annotation	16020 // membrane // inferred from electronic annotation	5279 // amino acid-polyamine transporter activity // inferred from electronic annotation /// 15171 // amino acid transporter activity // inferred from sequence or structural similarity /// 15171 // amino acid transporter activity // inferred from sequence	1634200_a_at
1629015_a_at	FBgn0025641	Dishevelled Associated Activator of Morphogenesis	1F2-1F3	0.00410737	11.0488	0.0203395	0.0286085	0.415533	0.00617809	7067 // mitosis // inferred from electronic annotation /// 7242 // intracellular signaling cascade // inferred from electronic annotation /// 7283 // spermatogenesis // inferred from electronic annotation /// 16043 // cell organization and biogenesis // i	---	3779 // actin binding // inferred from sequence or structural similarity /// 5102 // receptor binding // inferred from electronic annotation /// 5200 // structural constituent of cytoskeleton // inferred from electronic annotation /// 17048 // Rho GTPase	1629015_a_at
1629996_at	FBgn0039332	CG11910	96D2-96D3	0.00434493	11.0254	0.0764041	0.040504	0.65354	7.3409e-06	6952 // defense response // inferred from electronic annotation /// 7155 // cell adhesion // inferred from electronic annotation /// 7166 // cell surface receptor linked signal transduction // inferred from electronic annotation	16942 // insulin-like growth factor binding protein complex // inferred from sequence or structural similarity /// 16942 // insulin-like growth factor binding protein complex // inferred from sequence similarity	4930 // G-protein coupled receptor activity // inferred from electronic annotation /// 5515 // protein binding // inferred from sequence or structural similarity /// 5515 // protein binding // inferred from sequence similarity	1629996_at
1639175_s_at	---	---		0.0044279	9.46817	0.0233338	0.0102065	0.695694	1.10938e-06	---	---	---	1639175_s_at
1629189_at	FBgn0031537	sec5	23F3-23F3	0.00445204	10.5357	0.00898094	0.0104123	0.463097	0.00231988	910 // cytokinesis // inferred from mutant phenotype /// 7269 // neurotransmitter secretion // non-traceable author statement /// 16080 // synaptic vesicle targeting // inferred from sequence or structural similarity /// 16080 // synaptic vesicle targetin	145 // exocyst // inferred from sequence or structural similarity /// 145 // exocyst // non-traceable author statement /// 145 // exocyst // inferred from sequence similarity	5515 // protein binding // inferred from physical interaction	1629189_at
1639534_at	FBgn0032401	CG6792	33B11-33B11	0.00453081	9.66756	0.029186	0.00676673	0.811788	6.0532e-10	6139 // nucleobase, nucleoside, nucleotide and nucleic acid metabolism // inferred from electronic annotation /// 6357 // regulation of transcription from RNA polymerase II promoter // inferred from electronic annotation /// 6366 // transcription from RNA	5634 // nucleus // inferred from electronic annotation /// 5622 // intracellular // inferred from electronic annotation	3676 // nucleic acid binding // inferred from electronic annotation /// 5515 // protein binding // inferred from electronic annotation /// 8270 // zinc ion binding // inferred from electronic annotation /// 30528 // transcription regulator activity // inf	1639534_at
1636865_at	FBgn0010401	Os-C	84E6-84E6	0.00455566	12.0239	0.0766821	0.0677553	0.530902	0.00044169	---	---	5550 // pheromone binding // non-traceable author statement /// 5515 // protein binding // inferred from physical interaction	1636865_at
1637820_at	FBgn0052677	CG32677	9E1-9E1	0.00461257	10.1554	0.0312956	0.036903	0.45889	0.00254615	6605 // protein targeting // inferred from electronic annotation	---	1540 // beta-amyloid binding // inferred from sequence or structural similarity /// 5515 // protein binding // inferred from electronic annotation /// 1540 // beta-amyloid binding // inferred from sequence similarity	1637820_at
1640974_a_at	FBgn0053143	CG33143	58F2-58F2	0.00466106	10.3118	0.0178507	0.0219128	0.448922	0.00315426	---	16020 // membrane // inferred from electronic annotation /// 16021 // integral to membrane // inferred from electronic annotation	---	1640974_a_at
1630658_at	FBgn0052226	CG32226	77B1-77B2	0.00466767	10.8698	0.0232908	0.0278208	0.455684	0.00272809	---	16021 // integral to membrane // inferred from electronic annotation	5529 // sugar binding // inferred from electronic annotation	1630658_at
1626605_at	FBgn0036835	CG14075	75F2-75F2	0.00470837	11.0038	0.0281274	0.0170502	0.622596	2.44029e-05	---	---	---	1626605_at
1631956_at	FBgn0032649	CG15145	36C11-36C11	0.00474064	9.71201	0.0213793	0.0225263	0.486938	0.00134762	---	---	---	1631956_at
1635307_at	FBgn0038735	CG4662	92B3-92B3	0.00476084	10.0424	0.0168054	0.0237642	0.414236	0.00633211	---	---	5509 // calcium ion binding // inferred from electronic annotation	1635307_at
1629842_at	FBgn0004390	GTPase-activating protein 1	67C10-67C11	0.00484083	11.0378	0.0910372	0.0365986	0.713258	4.55856e-07	165 // MAPKKK cascade // inferred from electronic annotation /// 7062 // sister chromatid cohesion // inferred from mutant phenotype /// 7067 // mitosis // inferred from mutant phenotype /// 7265 // Ras protein signal transduction // inferred from mutant	5886 // plasma membrane // inferred from direct assay /// 5622 // intracellular // inferred from electronic annotation	5099 // Ras GTPase activator activity // inferred from mutant phenotype /// 5099 // Ras GTPase activator activity // inferred from sequence or structural similarity /// 5099 // Ras GTPase activator activity // non-traceable author statement /// 5096 // GT	1629842_at
1635144_at	FBgn0017590	klingon	94D3-94D4	0.00491287	9.8639	0.0158224	0.0165919	0.48813	0.00130974	7156 // homophilic cell adhesion // inferred from direct assay /// 7165 // signal transduction // inferred from electronic annotation /// 7611 // learning and/or memory // inferred from mutant phenotype /// 8355 // olfactory learning // inferred from muta	19897 // extrinsic to plasma membrane // inferred from sequence or structural similarity /// 16020 // membrane // inferred from electronic annotation /// 16021 // integral to membrane // inferred from electronic annotation /// 19897 // extrinsic to plasma	5515 // protein binding // inferred from electronic annotation	1635144_at
1630004_at	FBgn0028645	beaten path Ib	35D6-35D7	0.00493794	9.90258	0.0133789	0.0106993	0.555644	0.000219057	7155 // cell adhesion // non-traceable author statement /// 7415 // defasciculation of motor neuron axon // non-traceable author statement /// 16198 // axon choice point recognition // non-traceable author statement	5576 // extracellular region // non-traceable author statement /// 16020 // membrane // inferred from electronic annotation	---	1630004_at
1623430_at	FBgn0019948	Peptidylglycine-hydroxylating monooxygenase	60A16-60A16	0.00498755	10.3136	0.0529826	0.0120201	0.815083	4.53425e-10	1519 // peptide amidation // non-traceable author statement /// 6464 // protein modification // inferred from electronic annotation /// 6518 // peptide metabolism // inferred from electronic annotation /// 6584 // catecholamine metabolism // inferred from	16020 // membrane // inferred from electronic annotation	4504 // peptidylglycine monooxygenase activity // inferred from sequence or structural similarity /// 4504 // peptidylglycine monooxygenase activity // non-traceable author statement /// 5507 // copper ion binding // inferred from electronic annotation //	1623430_at
1627529_at	FBgn0052726	CG32726	7B2-7B2	0.00500986	10.0921	0.0878375	0.0179621	0.830225	1.12881e-10	---	---	---	1627529_at
1632841_x_at	FBgn0013279	Heat-shock-protein-70Bc	87B14-87B15	0.00511602	9.54073	1.49934	0.0178809	0.988215	0	6457 // protein folding // inferred from electronic annotation /// 6461 // protein complex assembly // inferred from electronic annotation /// 6952 // defense response // inferred from electronic annotation /// 9408 // response to heat // non-traceable au	---	5524 // ATP binding // inferred from electronic annotation /// 166 // nucleotide binding // inferred from electronic annotation	1632841_x_at
1632304_at	FBgn0033391	CG8026	45B3-45B3	0.0051349	9.47956	0.0167576	0.0103845	0.617403	2.93508e-05	6839 // mitochondrial transport // inferred from sequence or structural similarity /// 15884 // folic acid transport // inferred from sequence or structural similarity /// 6810 // transport // inferred from electronic annotation /// 6839 // mitochondrial	5740 // mitochondrial envelope // inferred from sequence or structural similarity /// 5743 // mitochondrial inner membrane // inferred from sequence or structural similarity /// 5739 // mitochondrion // inferred from electronic annotation /// 5743 // mito	5386 // carrier activity // inferred from sequence or structural similarity /// 5488 // binding // inferred from electronic annotation /// 8517 // folic acid transporter activity // inferred from sequence or structural similarity /// 5215 // transporter a	1632304_at
1629517_at	FBgn0031317	CG5118	21F2-21F2	0.00515401	9.90434	0.00481389	0.00615756	0.438765	0.00389694	---	---	---	1629517_at
1623191_at	FBgn0032782	Rab9	37E1-37E1	0.00519077	11.3391	0.0525876	0.0323194	0.619355	2.73663e-05	6886 // intracellular protein transport // inferred from electronic annotation /// 6898 // receptor mediated endocytosis // inferred from electronic annotation /// 7165 // signal transduction // inferred from electronic annotation /// 7264 // small GTPase	16020 // membrane // inferred from electronic annotation	3924 // GTPase activity // inferred from sequence or structural similarity /// 5525 // GTP binding // inferred from electronic annotation /// 166 // nucleotide binding // inferred from electronic annotation /// 3924 // GTPase activity // inferred from seq	1623191_at
1626739_s_at	FBgn0046113	Glutamate receptor IIC	21E2-21E2	0.00535335	10.1769	0.0157351	0.00532286	0.747228	6.52555e-08	7268 // synaptic transmission // inferred from mutant phenotype /// 45184 // establishment of protein localization // inferred from mutant phenotype /// 6811 // ion transport // inferred from electronic annotation	45202 // synapse // inferred from direct assay /// 16020 // membrane // inferred from electronic annotation	4872 // receptor activity // inferred from electronic annotation /// 4970 // ionotropic glutamate receptor activity // inferred from electronic annotation /// 5216 // ion channel activity // inferred from electronic annotation /// 5234 // glutamate-gated	1626739_s_at
1633386_s_at	FBgn0052475	methuselah-like 8	61A5-61A5	0.00543643	9.78427	0.217321	0.0282752	0.884871	1.73321e-13	6950 // response to stress // inferred from sequence or structural similarity /// 7186 // G-protein coupled receptor protein signaling pathway // inferred from sequence or structural similarity /// 8340 // determination of adult life span // inferred from	16021 // integral to membrane // inferred from sequence or structural similarity /// 16021 // integral to membrane // non-traceable author statement /// 16020 // membrane // inferred from electronic annotation /// 16021 // integral to membrane // inferred	4930 // G-protein coupled receptor activity // inferred from sequence or structural similarity /// 4871 // signal transducer activity // inferred from electronic annotation /// 4872 // receptor activity // inferred from electronic annotation /// 4930 // G	1633386_s_at
1635298_at	FBgn0036479	CG13458	71B5-71B5	0.00543648	10.6483	0.0320273	0.0234385	0.577425	0.000113105	---	---	5515 // protein binding // inferred from physical interaction	1635298_at
1630603_at	FBgn0051352	CG31352	85E4-85E5	0.00549803	11.4708	0.0640947	0.0357989	0.641629	1.18801e-05	6928 // cell motility // inferred from electronic annotation /// 7010 // cytoskeleton organization and biogenesis // inferred from electronic annotation /// 7275 // development // inferred from electronic annotation /// 7398 // ectoderm development // inf	---	3779 // actin binding // inferred from electronic annotation /// 5200 // structural constituent of cytoskeleton // inferred from electronic annotation /// 8270 // zinc ion binding // inferred from electronic annotation /// 46872 // metal ion binding // in	1630603_at
1636742_at	FBgn0050418	nord	60C3-60C4	0.00549929	9.84531	0.0107312	0.00712651	0.600929	5.22045e-05	7611 // learning and/or memory // inferred from mutant phenotype /// 8355 // olfactory learning // inferred from mutant phenotype	16020 // membrane // inferred from electronic annotation /// 16021 // integral to membrane // inferred from electronic annotation	---	1636742_at
1636344_at	FBgn0000313	chaoptic	100B5-100B6	0.00556746	12.8741	0.0661304	0.0520392	0.559623	0.000194875	6952 // defense response // inferred from electronic annotation /// 7155 // cell adhesion // inferred from electronic annotation /// 7156 // homophilic cell adhesion // inferred from direct assay /// 7156 // homophilic cell adhesion // non-traceable autho	5886 // plasma membrane // inferred from direct assay /// 5886 // plasma membrane // non-traceable author statement	4872 // receptor activity // inferred from electronic annotation /// 5198 // structural molecule activity // inferred from electronic annotation	1636344_at
1639431_at	FBgn0033876	synaptogyrin	50C6-50C6	0.00567923	11.7152	0.130115	0.0619063	0.677607	2.60501e-06	16079 // synaptic vesicle exocytosis // inferred from sequence or structural similarity /// 17158 // regulation of calcium ion-dependent exocytosis // inferred from sequence or structural similarity /// 16079 // synaptic vesicle exocytosis // inferred fro	16020 // membrane // inferred from electronic annotation	---	1639431_at
1631532_at	FBgn0036986	CG5282	77C2-77C2	0.00577752	10.3092	0.00856017	0.0109123	0.439603	0.00382962	6508 // proteolysis // inferred from electronic annotation	---	4237 // membrane dipeptidase activity // inferred from sequence or structural similarity /// 8239 // dipeptidyl-peptidase activity // inferred from electronic annotation /// 4237 // membrane dipeptidase activity // inferred from electronic annotation ///	1631532_at
1624537_s_at	FBgn0031420	CG9866	22E1-22E1	0.00582936	10.303	0.0140647	0.018719	0.429015	0.00474217	---	---	---	1624537_s_at
1638523_at	FBgn0052633	CG32633	12A4-12A4	0.00596862	10.4356	0.033785	0.0255457	0.569436	0.000144905	---	---	---	1638523_at
1626641_s_at	FBgn0027657	globin 1	89A8-89A8	0.00605259	13.3839	0.238984	0.0874718	0.732056	1.6101e-07	15671 // oxygen transport // inferred from electronic annotation /// 6810 // transport // inferred from electronic annotation	---	5344 // oxygen transporter activity // inferred from sequence or structural similarity /// 5386 // carrier activity // inferred from electronic annotation /// 5515 // protein binding // inferred from physical interaction /// 5344 // oxygen transporter act	1626641_s_at
1637684_at	FBgn0034155	unc-104	53D6-53D7	0.00612717	12.1196	0.0574946	0.0687013	0.455598	0.00273283	6605 // protein targeting // inferred from electronic annotation /// 6886 // intracellular protein transport // inferred from electronic annotation /// 7010 // cytoskeleton organization and biogenesis // inferred from electronic annotation /// 7018 // mic	5871 // kinesin complex // inferred from sequence or structural similarity /// 5874 // microtubule // inferred from electronic annotation /// 5875 // microtubule associated complex // inferred from electronic annotation /// 5871 // kinesin complex // infe	3777 // microtubule motor activity // inferred from electronic annotation /// 3777 // microtubule motor activity // inferred from sequence or structural similarity /// 5200 // structural constituent of cytoskeleton // inferred from electronic annotation /	1637684_at
1626565_at	FBgn0027599	CG2790	60E8-60E8	0.00617963	10.9689	0.0376725	0.0406065	0.481259	0.00154047	6457 // protein folding // inferred from electronic annotation	5634 // nucleus // inferred from electronic annotation /// 5622 // intracellular // inferred from electronic annotation	3676 // nucleic acid binding // inferred from electronic annotation /// 5198 // structural molecule activity // inferred from electronic annotation /// 8270 // zinc ion binding // inferred from electronic annotation /// 42623 // ATPase activity, coupled /	1626565_at
1639923_at	FBgn0050502	CG30502	43C1-43C1	0.00628192	10.7017	0.0350059	0.0210693	0.624267	2.29981e-05	8152 // metabolism // inferred from electronic annotation	---	3824 // catalytic activity // inferred from electronic annotation /// 5506 // iron ion binding // inferred from electronic annotation /// 46872 // metal ion binding // inferred from electronic annotation	1639923_at
1624541_at	FBgn0031118	RhoGAP19D	19D1-19D2	0.0063376	10.3842	0.0387686	0.0430842	0.473638	0.00183437	7165 // signal transduction // inferred from electronic annotation /// 7242 // intracellular signaling cascade // inferred from electronic annotation	5622 // intracellular // inferred from electronic annotation	5083 // small GTPase regulator activity // inferred from electronic annotation /// 5515 // protein binding // inferred from electronic annotation	1624541_at
1640566_at	FBgn0033395	Cyp4p2	45B7-45B7	0.00634698	10.7041	0.0376069	0.0251315	0.599424	5.48949e-05	6118 // electron transport // inferred from electronic annotation /// 8202 // steroid metabolism // inferred from electronic annotation	5792 // microsome // non-traceable author statement /// 16020 // membrane // non-traceable author statement /// 5783 // endoplasmic reticulum // inferred from electronic annotation /// 5792 // microsome // inferred from electronic annotation /// 16020 //	4497 // monooxygenase activity // inferred from electronic annotation /// 16491 // oxidoreductase activity // inferred from electronic annotation /// 5515 // protein binding // inferred from physical interaction /// 5506 // iron ion binding // inferred fr	1640566_at
1633704_at	FBgn0038978	CG7045	94B1-94B1	0.00647428	13.629	0.587995	0.136597	0.811484	6.21458e-10	6355 // regulation of transcription, DNA-dependent // inferred from electronic annotation	785 // chromatin // inferred from sequence or structural similarity /// 5634 // nucleus // inferred from sequence or structural similarity /// 785 // chromatin // inferred from sequence similarity /// 5634 // nucleus // inferred from sequence similarity	3677 // DNA binding // inferred from sequence or structural similarity /// 3677 // DNA binding // inferred from sequence similarity	1633704_at
1624531_s_at	---	---		0.00652524	10.407	0.0190793	0.0148521	0.56229	0.000180018	---	---	---	1624531_s_at
1639694_s_at	FBgn0033927 /// FBgn0033926	CG10102		0.00657816	12.9262	1.21477	1.07256	0.531087	0.000439609	---	---	5515 // protein binding // inferred from physical interaction /// 3676 // nucleic acid binding // inferred from electronic annotation /// 8270 // zinc ion binding // inferred from electronic annotation	1639694_s_at
1632424_at	FBgn0031770	CG13995	26B3-26B4	0.0068789	9.91066	0.0131936	0.00821166	0.616372	3.04236e-05	7186 // G-protein coupled receptor protein signaling pathway // inferred from sequence or structural similarity /// 7165 // signal transduction // inferred from electronic annotation /// 7186 // G-protein coupled receptor protein signaling pathway // infe	16021 // integral to membrane // inferred from sequence or structural similarity /// 16020 // membrane // inferred from electronic annotation /// 16021 // integral to membrane // inferred from electronic annotation /// 16021 // integral to membrane // inf	4930 // G-protein coupled receptor activity // inferred from sequence or structural similarity /// 8188 // neuropeptide receptor activity // inferred from sequence or structural similarity /// 16526 // G-protein coupled receptor activity, unknown ligand /	1632424_at
1631649_at	FBgn0033657	CG8271	48C4-48C5	0.0070645	10.1553	0.0101569	0.0125961	0.446397	0.00332534	6812 // cation transport // inferred from electronic annotation /// 6810 // transport // inferred from electronic annotation	16021 // integral to membrane // inferred from electronic annotation /// 16020 // membrane // inferred from electronic annotation	15355 // monocarboxylate porter activity // inferred from sequence or structural similarity /// 5215 // transporter activity // inferred from electronic annotation /// 15355 // monocarboxylate porter activity // inferred from sequence similarity	1631649_at
1626591_at	FBgn0026179	schizo	78A5-78B1	0.00706527	12.3116	0.0843956	0.0721669	0.539054	0.000352283	7417 // central nervous system development // inferred from mutant phenotype /// 7520 // myoblast fusion // inferred from mutant phenotype /// 32012 // regulation of ARF protein signal transduction // inferred from electronic annotation /// 6886 // intrac	5622 // intracellular // inferred from electronic annotation	5086 // ARF guanyl-nucleotide exchange factor activity // inferred from electronic annotation /// 5085 // guanyl-nucleotide exchange factor activity // inferred from sequence similarity /// 5085 // guanyl-nucleotide exchange factor activity // non-traceab	1626591_at
1631165_at	FBgn0033817	CG4688	49F12-49F12	0.00709942	9.94262	0.0449544	0.0113333	0.798654	1.80293e-09	6952 // defense response // inferred from electronic annotation /// 9636 // response to toxin // inferred from electronic annotation	---	4364 // glutathione transferase activity // inferred from sequence or structural similarity /// 16740 // transferase activity // inferred from electronic annotation /// 4364 // glutathione transferase activity // inferred from sequence similarity	1631165_at
1625454_at	FBgn0030011	G5	7D16-7D16	0.00739925	10.2688	0.0225026	0.0169321	0.570629	0.000139608	7186 // G-protein coupled receptor protein signaling pathway // non-traceable author statement /// 7165 // signal transduction // inferred from electronic annotation	5834 // heterotrimeric G-protein complex // inferred from sequence or structural similarity /// 5834 // heterotrimeric G-protein complex // non-traceable author statement /// 5834 // heterotrimeric G-protein complex // inferred from sequence similarity	3924 // GTPase activity // inferred from sequence or structural similarity /// 4871 // signal transducer activity // inferred from electronic annotation /// 3924 // GTPase activity // inferred from sequence similarity	1625454_at
1637851_at	FBgn0035815	CG7422	66A11-66A11	0.00745268	10.0591	0.0742245	0.0160719	0.822009	2.43067e-10	7155 // cell adhesion // inferred from electronic annotation	16020 // membrane // inferred from electronic annotation /// 16021 // integral to membrane // inferred from sequence or structural similarity /// 16021 // integral to membrane // inferred from sequence similarity	---	1637851_at
1629066_at	FBgn0036278	GRHRII	69B2-69B2	0.00753343	10.8714	0.068747	0.0225796	0.752759	4.6304e-08	7186 // G-protein coupled receptor protein signaling pathway // inferred from sequence or structural similarity /// 7186 // G-protein coupled receptor protein signaling pathway // non-traceable author statement /// 7292 // female gamete generation // infe	5887 // integral to plasma membrane // inferred from sequence or structural similarity /// 16021 // integral to membrane // inferred from sequence or structural similarity /// 16021 // integral to membrane // non-traceable author statement /// 16020 // me	1653 // peptide receptor activity // inferred from direct assay /// 4930 // G-protein coupled receptor activity // inferred from sequence or structural similarity /// 4930 // G-protein coupled receptor activity // non-traceable author statement /// 4968 /	1629066_at
1623241_s_at	FBgn0050104	CG30104	54B17-54B17	0.00755304	11.934	0.240194	0.0573587	0.807232	8.94966e-10	6139 // nucleobase, nucleoside, nucleotide and nucleic acid metabolism // inferred from electronic annotation /// 9166 // nucleotide catabolism // inferred from electronic annotation	---	16791 // phosphoric monoester hydrolase activity // inferred from electronic annotation /// 19204 // nucleotide phosphatase activity // inferred from electronic annotation /// 166 // nucleotide binding // inferred from electronic annotation /// 16787 // h	1623241_s_at
1623418_at	FBgn0022800	Cad96Ca	96C4-96C5	0.00759318	10.2448	0.0275089	0.00904829	0.752489	4.70959e-08	6468 // protein amino acid phosphorylation // inferred from sequence or structural similarity /// 6468 // protein amino acid phosphorylation // non-traceable author statement /// 7156 // homophilic cell adhesion // inferred from electronic annotation ///	5887 // integral to plasma membrane // inferred from sequence or structural similarity /// 16020 // membrane // inferred from electronic annotation /// 16021 // integral to membrane // inferred from electronic annotation /// 5887 // integral to plasma mem	4672 // protein kinase activity // inferred from sequence or structural similarity /// 4713 // protein-tyrosine kinase activity // inferred from sequence or structural similarity /// 4713 // protein-tyrosine kinase activity // non-traceable author stateme	1623418_at
1636848_at	FBgn0036202	CG6024	68D3-68D4	0.00766779	10.0863	0.0127523	0.0121901	0.51127	0.000740548	---	---	---	1636848_at
1626350_at	FBgn0015569	Esterase-10	84D8-84D9	0.00789901	11.4602	0.0706702	0.0361381	0.661655	5.23303e-06	---	---	4091 // carboxylesterase activity // inferred from sequence or structural similarity /// 4091 // carboxylesterase activity // non-traceable author statement /// 4104 // cholinesterase activity // inferred from electronic annotation /// 4091 // carboxylest	1626350_at
1636583_at	FBgn0036996	CG5932	77C4-77C4	0.00790375	13.6059	0.183824	0.0750843	0.709996	5.40614e-07	6629 // lipid metabolism // inferred from electronic annotation /// 16042 // lipid catabolism // inferred from electronic annotation	---	4806 // triacylglycerol lipase activity // inferred from sequence or structural similarity /// 16789 // carboxylic ester hydrolase activity // inferred from electronic annotation /// 4806 // triacylglycerol lipase activity // inferred from sequence simila	1636583_at
1640633_s_at	FBgn0052425	CG32425	77C6-77C6	0.00803031	12.0915	0.0598211	0.0525378	0.532411	0.000423832	---	---	---	1640633_s_at
1625981_at		rab3-GEF		0.0080454	10.161	0.021318	0.0240993	0.469381	0.00201593				1625981_at
1640913_at	FBgn0053546	GST-containing FLYWCH zinc-finger protein	84C6-84C6	0.00811355	9.90873	0.00796445	0.0122554	0.393893	0.0091825	6952 // defense response // inferred from electronic annotation /// 9636 // response to toxin // inferred from electronic annotation	5737 // cytoplasm // inferred from direct assay	3676 // nucleic acid binding // inferred from sequence or structural similarity /// 4364 // glutathione transferase activity // inferred from sequence or structural similarity /// 4364 // glutathione transferase activity // non-traceable author statement	1640913_at
1636264_at	FBgn0015323	VAChT	91C1-91C5	0.00822891	10.6746	0.0351361	0.0425113	0.452508	0.00292406	6836 // neurotransmitter transport // non-traceable author statement /// 15893 // drug transport // inferred from electronic annotation /// 19226 // transmission of nerve impulse // inferred from electronic annotation /// 6810 // transport // inferred fro	16021 // integral to membrane // non-traceable author statement /// 16020 // membrane // inferred from electronic annotation /// 16021 // integral to membrane // inferred from electronic annotation	5277 // acetylcholine transporter activity // non-traceable author statement /// 5278 // acetylcholine:hydrogen antiporter activity // non-traceable author statement /// 15238 // drug transporter activity // inferred from electronic annotation /// 5215 //	1636264_at
1630106_at	FBgn0030358	CG10362	10F7-10F7	0.00844909	9.94945	0.00598997	0.00666875	0.473189	0.00185265	7242 // intracellular signaling cascade // inferred from electronic annotation	---	5515 // protein binding // inferred from electronic annotation /// 19992 // diacylglycerol binding // inferred from sequence or structural similarity /// 19992 // diacylglycerol binding // inferred from sequence similarity	1630106_at
1635996_at	FBgn0035911	CG6638	66D7-66D7	0.00852987	10.6439	0.0255722	0.012901	0.664675	4.59245e-06	6118 // electron transport // inferred from electronic annotation /// 6552 // leucine catabolism // inferred from sequence or structural similarity /// 6637 // acyl-CoA metabolism // inferred from electronic annotation /// 8152 // metabolism // inferred f	5759 // mitochondrial matrix // inferred from sequence or structural similarity /// 5759 // mitochondrial matrix // inferred from sequence similarity	8470 // isovaleryl-CoA dehydrogenase activity // inferred from sequence or structural similarity /// 3995 // acyl-CoA dehydrogenase activity // inferred from electronic annotation /// 16491 // oxidoreductase activity // inferred from electronic annotation	1635996_at
1627736_at	FBgn0024913	activin-beta	102D4-102D4	0.00853021	9.86267	0.0117402	0.0159236	0.424389	0.00520175	7178 // transmembrane receptor protein serine/threonine kinase signaling pathway // inferred from electronic annotation /// 7267 // cell-cell signaling // inferred from electronic annotation /// 16049 // cell growth // non-traceable author statement /// 1	5576 // extracellular region // non-traceable author statement /// 5576 // extracellular region // inferred from electronic annotation	5160 // transforming growth factor beta receptor binding // inferred from sequence or structural similarity /// 5160 // transforming growth factor beta receptor binding // non-traceable author statement /// 8083 // growth factor activity // inferred from	1627736_at
1631516_s_at	FBgn0003415	skuld	78A2-78A2	0.00855323	9.93905	0.0212095	0.0150728	0.584568	8.98735e-05	6366 // transcription from RNA polymerase II promoter // non-traceable author statement /// 6367 // transcription initiation from RNA polymerase II promoter // inferred from sequence or structural similarity /// 9299 // mRNA transcription // inferred from	119 // mediator complex // inferred from sequence or structural similarity /// 119 // mediator complex // non-traceable author statement /// 5634 // nucleus // inferred from direct assay /// 119 // mediator complex // inferred from sequence similarity	3712 // transcription cofactor activity // inferred from electronic annotation /// 4252 // serine-type endopeptidase activity // non-traceable author statement /// 16455 // RNA polymerase II transcription mediator activity // inferred from sequence or str	1631516_s_at
1629678_a_at	FBgn0040281	APP-like protein interacting protein 1	61F3-61F3	0.00868675	10.5159	0.0226217	0.0207433	0.521657	0.000564637	7186 // G-protein coupled receptor protein signaling pathway // inferred from electronic annotation /// 46328 // regulation of JNK cascade // inferred from physical interaction /// 46328 // regulation of JNK cascade // inferred from sequence or structural	5737 // cytoplasm // non-traceable author statement /// 16021 // integral to membrane // inferred from electronic annotation	1584 // rhodopsin-like receptor activity // inferred from electronic annotation /// 5515 // protein binding // inferred from physical interaction /// 8432 // JUN kinase binding // inferred from physical interaction /// 8432 // JUN kinase binding // inferr	1629678_a_at
1632406_at	FBgn0031766	CG9117	26B3-26B3	0.00872161	9.71903	0.00787052	0.0100385	0.439473	0.00384012	---	---	---	1632406_at
1631787_at	---	---		0.00872907	14.1209	1.15641	0.13846	0.893071	3.92563e-14	---	---	---	1631787_at
1635352_s_at	FBgn0020611	Vacuolar H+ ATPase 44kD C subunit	53B5-53C1	0.00874143	13.313	0.049579	0.0772301	0.390973	0.0096697	7557 // regulation of juvenile hormone biosynthesis // traceable author statement /// 15986 // ATP synthesis coupled proton transport // inferred from electronic annotation /// 15992 // proton transport // inferred from sequence or structural similarity /	221 // hydrogen-transporting ATPase V1 domain // inferred from sequence or structural similarity /// 221 // hydrogen-transporting ATPase V1 domain // non-traceable author statement /// 16469 // proton-transporting two-sector ATPase complex // inferred fro	5524 // ATP binding // inferred from electronic annotation /// 8553 // hydrogen-exporting ATPase activity, phosphorylative mechanism // inferred from sequence or structural similarity /// 8553 // hydrogen-exporting ATPase activity, phosphorylative mechani	1635352_s_at
1633775_at	FBgn0051665	CG31665	22B3-22B4	0.00881367	10.3584	0.026287	0.0390308	0.402448	0.0078747	7154 // cell communication // inferred from electronic annotation /// 7165 // signal transduction // inferred from electronic annotation /// 7166 // cell surface receptor linked signal transduction // inferred from electronic annotation /// 7267 // cell-c	---	4872 // receptor activity // inferred from electronic annotation /// 5102 // receptor binding // inferred from electronic annotation /// 5509 // calcium ion binding // inferred from electronic annotation	1633775_at
1634142_at	FBgn0039453	CG6403	97D1-97D1	0.00883972	9.88363	0.122596	0.0187457	0.867373	1.82915e-12	6030 // chitin metabolism // inferred from electronic annotation	5576 // extracellular region // inferred from electronic annotation	8061 // chitin binding // inferred from electronic annotation	1634142_at
1635607_at	FBgn0051742	CG31742	36E3-36E3	0.00900594	10.3016	0.0641377	0.0141632	0.819119	3.16559e-10	6508 // proteolysis // inferred from electronic annotation /// 6511 // ubiquitin-dependent protein catabolism // inferred from electronic annotation	502 // proteasome complex (sensu Eukaryota) // inferred from sequence or structural similarity /// 5839 // proteasome core complex (sensu Eukaryota) // inferred from electronic annotation /// 502 // proteasome complex (sensu Eukaryota) // inferred from se	4175 // endopeptidase activity // inferred from sequence or structural similarity /// 4175 // endopeptidase activity // inferred from electronic annotation /// 4298 // threonine endopeptidase activity // inferred from electronic annotation /// 4175 // end	1635607_at
1634073_at	FBgn0036456	CG13466	71A2-71A2	0.00915503	9.66471	0.00553985	0.00570611	0.492608	0.00117733	7017 // microtubule-based process // non-traceable author statement /// 7067 // mitosis // inferred from electronic annotation /// 7242 // intracellular signaling cascade // inferred from electronic annotation	5874 // microtubule // inferred from electronic annotation	5200 // structural constituent of cytoskeleton // inferred from electronic annotation /// 8017 // microtubule binding // inferred from sequence or structural similarity /// 8017 // microtubule binding // non-traceable author statement /// 8017 // microtub	1634073_at
1641427_at	FBgn0024236	fear-of-intimacy	66D5-66D6	0.00925176	10.7979	0.0278345	0.0329017	0.458285	0.00257881	6811 // ion transport // inferred from electronic annotation /// 7280 // pole cell migration // traceable author statement /// 7424 // tracheal system development (sensu Insecta) // inferred from mutant phenotype /// 7506 // gonadal mesoderm development /	5886 // plasma membrane // inferred from direct assay /// 16020 // membrane // inferred from electronic annotation	5385 // zinc ion transporter activity // inferred from direct assay /// 46873 // metal ion transporter activity // inferred from electronic annotation	1641427_at
1630734_at	FBgn0038714	CG6240	92A10-92A10	0.00928024	9.59801	0.00966651	0.0134554	0.418067	0.00588501	---	---	8010 // structural constituent of larval cuticle (sensu Insecta) // inferred from sequence or structural similarity /// 42302 // structural constituent of cuticle // inferred from electronic annotation /// 8010 // structural constituent of larval cuticle	1630734_at
1627096_s_at	FBgn0003715	Tyrosine kinase-related protein	60F3-60F5	0.00931305	9.38259	0.0102327	0.00448825	0.695111	1.14232e-06	---	5634 // nucleus // inferred from electronic annotation	3677 // DNA binding // inferred from sequence or structural similarity /// 3677 // DNA binding // non-traceable author statement /// 3779 // actin binding // inferred from electronic annotation /// 5200 // structural constituent of cytoskeleton // inferre	1627096_s_at
1637869_at	FBgn0032661	Pray For Elves	36E3-36E3	0.00937174	9.7077	0.0184923	0.0129425	0.588276	7.96624e-05	6464 // protein modification // inferred from electronic annotation /// 6468 // protein amino acid phosphorylation // inferred from electronic annotation /// 6952 // defense response // inferred from electronic annotation /// 7155 // cell adhesion // infe	---	4672 // protein kinase activity // inferred from electronic annotation /// 4675 // transmembrane receptor protein serine/threonine kinase activity // inferred from electronic annotation /// 4872 // receptor activity // inferred from electronic annotation	1637869_at
1637506_at	FBgn0052758	CG32758	5B2-5B3	0.0096258	10.6908	0.0219447	0.0273594	0.445089	0.00341867	7165 // signal transduction // inferred from electronic annotation /// 7242 // intracellular signaling cascade // inferred from electronic annotation /// 6810 // transport // inferred from electronic annotation /// 15031 // protein transport // inferred f	---	5515 // protein binding // inferred from electronic annotation /// 5515 // protein binding // inferred from physical interaction /// 35091 // phosphoinositide binding // inferred from electronic annotation	1637506_at
1627297_at	FBgn0028879	CG15270	35C1-35C2	0.0098614	10.264	0.0177391	0.0275667	0.391541	0.00957171	---	---	---	1627297_at
1628759_a_at	FBgn0036814	CG14073	75E1-75E1	0.00997876	10.3643	0.0241544	0.0185641	0.565432	0.000163627	---	5876 // spindle microtubule // inferred from direct assay	---	1628759_a_at
1626667_at	FBgn0027111	miple	61B3-61B3	0.0100357	11.1779	0.040624	0.0485348	0.455636	0.00273068	---	---	8083 // growth factor activity // inferred from electronic annotation	1626667_at
