# Supplementary material for: A transcriptional network associated with natural variation in Drosophila aggressive behavior
Source: Genome Biol. 2009 Jul 16;10(7):R76. doi: 10.1186/gb-2009-10-7-r76 (PMC2728530; doi:10.1186/gb-2009-10-7-r76)
Supplement: Additional data file 2 — The P-value is from the ANOVA of the difference in trait means between the two SFP classes. a is one half the difference in trait mean between the SFP alleles. MAF = minor allele frequency; MAS = mean aggression score. [file gb-2009-10-7-r76-S2.xls]

## Sheet: Additional data file 2
Probe Set ID	Flybase ID	Gene Name	Cyto. Location	Probe	MAF	Major Allele MAS	Minor Allele MAS	P-value	a	GO Biological Process	GO Molecular Function	Probe Set ID
1623102_at	FBgn0011770	GIP-like	9B7-9B7	4	0.075	27.4946	50.5333	0.0110916	-11.5194	5975 // carbohydrate metabolism // 6281 // DNA repair //	3677 // DNA binding // 4519 // endonuclease activity // 16853 // isomerase activity // 5515 // protein binding	1623102_at
1623458_at	FBgn0038438	CG14899	89B18-89B18	11	0.1	27.1986	47.4375	0.0110415	-10.1194	---	5515 // protein binding	1623458_at
1623666_at	FBgn0036549	CG10516	72C1-72C1	8	0.475	34.7711	24.2024	0.0288915	5.28434	---	---	1623666_at
1623737_a_at	FBgn0015791	Rab-protein 14	35A4-35A4	13	0.2	41.0625	26.2625	0.0134233	7.4	6886 // intracellular protein transport // 6898 // receptor mediated endocytosis // 6909 // phagocytosis // 7041 // lysosomal transport	3924 // GTPase activity // 5525 // GTP binding // 166 // nucleotide binding // 5525 // GTP binding	1623737_a_at
1623788_at	FBgn0034432	CG7461	56C9-56C10	9	0.4	33.4979	22.8094	0.0302589	5.34427	6118 // electron transport // 6637 // acyl-CoA metabolism //	17099 // very-long-chain-acyl-CoA dehydrogenase activity // 17099 // very-long-chain-acyl-CoA dehydrogenase activity	1623788_at
1623991_s_at	FBgn0033109	coro	42D6-42D6	9	0.1	26.8528	50.55	0.00246098	-11.8486	7010 // cytoskeleton organization and biogenesis //	3779 // actin binding // 3824 // catalytic activity // 5200 // structural constituent of cytoskeleton // 3779 // actin bind	1623991_s_at
1624033_at	FBgn0000108	amyloid protein precursor-like	1B9-1B10	13	0.5	24.1475	34.2975	0.0361004	-5.075	6917 // induction of apoptosis // 7010 // cytoskeleton organization and biogenesis // 7166 // cell surface receptor linked signal transduction	4872 // receptor activity // 5515 // protein binding // 5488 // binding //	1624033_at
1624042_at	FBgn0004834	G protein-coupled receptor kinase 2	100C3-100C4	12	0.425	23.3647	33.5522	0.0376391	-5.09373	6468 // protein amino acid phosphorylation /// 6468 // protein amino acid phosphorylation /// 7165 // signal transduction	4674 // protein serine/threonine kinase activity // 4702 // receptor signaling protein serine/threonine kinase activity // 4703 // G-protein coupled receptor kinase activity	1624042_at
1624044_at	FBgn0033208	mitochondrial ribosomal protein L52	43E9-43E9	9	0.475	23.9929	35.0026	0.0224507	-5.50489	---	3735 // structural constituent of ribosome	1624044_at
1624080_s_at	FBgn0024921	Transportin	65A8-65A8	3	0.375	25.332	35.7067	0.038185	-5.18733	59 // protein import into nucleus, docking // 6606 // protein import into nucleus /// 6606 // protein import into nucleus	8320 // protein carrier activity // 5488 // binding // 8565 // protein transporter activity	1624080_s_at
1624131_at	---	---		11	0.05	56.95	27.7632	0.00748313	14.5934	---	---	1624131_at
1624290_at	FBgn0034733	CG4752	58E3-58E3	11	0.25	40.135	25.585	0.00813486	7.275	6952 // defense response // 9636 // response to toxin //	17168 // 5-oxoprolinase (ATP-hydrolyzing) activity // 3824 // catalytic activity // 16787 // hydrolase activity // 17168 //	1624290_at
1624423_at	FBgn0032494	CG5945	34A11-34B1	5	0.175	26.9621	39.8786	0.0430972	-6.45823	---	5515 // protein binding	1624423_at
1624731_s_at	FBgn0053205	CG33205	67C9-67C10	13	0.2	26.6812	39.3875	0.0358097	-6.35313	7498 // mesoderm development	5515 // protein binding	1624731_s_at
1624763_at	FBgn0030396	CG2556	11A12-11A12	5	0.325	37.6115	25.1833	0.0152012	6.2141	---	---	1624763_at
1624890_s_at	FBgn0031768	CG12393	26B3-26B3	3	0.35	33.025	22.1607	0.0321336	5.43214	---	---	1624890_s_at
1624957_a_at	FBgn0023479	Tequila	66F4-66F5	13	0.35	24.5019	37.9893	0.00677038	-6.74368	6030 // chitin metabolism // 6508 // proteolysis /// 15986 // ATP synthesis coupled proton transport // 6508 // proteolysis	4252 // serine-type endopeptidase activity // 4263 // chymotrypsin activity	1624957_a_at
1624981_a_at	FBgn0035630	CG10576	64E6-64E6	11	0.25	32.6467	18.95	0.0132399	6.84833	6412 // protein biosynthesis // 6464 // protein modification // 6508 // proteolysis //	3676 // nucleic acid binding // 4239 // methionyl aminopeptidase activity // 30528 // transcription regulator activity	1624981_a_at
1625034_s_at	FBgn0026620	transforming acidic coiled-coil protein	82D2-82D2	12	0.425	23.5109	36.95	0.00501077	-6.71957	226 // microtubule cytoskeleton organization and biogenesis // inferred from mutant phenotype /// 7026 // negative regulation of microtubule depolymerization	5515 // protein binding // 8017 // microtubule binding	1625034_s_at
1625113_s_at	FBgn0032363	CG6509	32F2-32F2	10	0.225	32.2484	18.8	0.0195297	6.72419	7010 // cytoskeleton organization and biogenesis //	5198 // structural molecule activity // 5515 // protein binding	1625113_s_at
1625178_at	FBgn0051038	CG31038	99C5-99C6	7	0.175	31.7439	17.3357	0.0230709	7.20411	---	---	1625178_at
1625430_at	FBgn0031700	CG14022	25D6-25D6	1	0.25	38.6	26.0967	0.024746	6.25167	---	3998 // acylphosphatase activity /	1625430_at
1625430_at	FBgn0031700	CG14022	25D6-25D6	2	0.25	38.6	26.0967	0.024746	6.25167	---	3998 // acylphosphatase activity	1625430_at
1625491_at	FBgn0045064	brain washing	38B2-38B3	12	0.2	19.1938	31.7297	0.0385217	-6.26797	6672 // ceramide metabolism // 7420 // brain development /// 6629 // lipid metabolism //	17040 // ceramidase activity // 16787 // hydrolase activity // 16811 // hydrolase activity, acting on carbon-nitrogen (but not peptide) bonds, in linear amides	1625491_at
1625568_a_at	FBgn0034419	CG15111	56B5-56B5	13	0.2	25.8406	42.75	0.00419598	-8.45469	---	---	1625568_a_at
1625640_a_at	FBgn0039465	Tetraspanin 97E	97D11-97D11	7	0.175	26.9848	39.7714	0.0453607	-6.39329	---	4872 // receptor activity //	1625640_a_at
1625640_a_at	FBgn0039465	Tetraspanin 97E	97D11-97D11	8	0.175	26.9848	39.7714	0.0453607	-6.39329	---	4872 // receptor activity //	1625640_a_at
1625680_a_at	FBgn0032455	CG5792	33F3-33F4	10	0.225	31.9339	19.8833	0.0378008	6.02527	---	5515 // protein binding	1625680_a_at
1625856_at	FBgn0000472	diminutive	3D2-3D2	1	0.375	25.044	36.1867	0.0253118	-5.57133	74 // regulation of progression through cell cycle /// 6355 // regulation of transcription, DNA-dependent // 8283 // cell proliferation /// 8361 // regulation	3677 // DNA binding // 3700 // transcription factor activity // 5515 // protein binding	1625856_at
1626203_at	---	---	31E1-31E1	5	0.4	36.1406	24.6104	0.0187752	5.7651	6397 // mRNA processing // 16071 // mRNA metabolism //	17070 // U6 snRNA binding	1626203_at
1626221_at	FBgn0034603	Glycogenin	57D1-57D1	2	0.35	25.5365	36.0679	0.0381645	-5.26566	7498 // mesoderm development /// 16051 // carbohydrate biosynthesis //	8466 // glycogenin glucosyltransferase activity // 5515 // protein binding // 16758 // transferase activity, transferring hexosyl groups	1626221_at
1626682_s_at	FBgn0031769	CG9135	26B3-26B3	14	0.225	32.4355	18.1556	0.0127068	7.13996	6508 // proteolysis //	5085 // guanyl-nucleotide exchange factor activity // 5515 // protein binding/// 5085 // guanyl-nucleotide exchange factor activity	1626682_s_at
1626821_s_at	FBgn0013279	Heat-shock-protein-70Bc	87B14-87B15	1	0.05	56.95	27.7632	0.00748313	14.5934	6457 // protein folding // 6461 // protein complex assembly // 6952 // defense response // 9408 // response to heat //	5524 // ATP binding // 166 // nucleotide binding	1626821_s_at
1626821_s_at	FBgn0013279	Heat-shock-protein-70Bc	87B14-87B15	10	0.05	56.95	27.7632	0.00748313	14.5934	6457 // protein folding // 6461 // protein complex assembly // 6952 // defense response // 9408 // response to heat //	5524 // ATP binding // 166 // nucleotide binding	1626821_s_at
1626821_s_at	FBgn0013279	Heat-shock-protein-70Bc	87B14-87B15	11	0.05	56.95	27.7632	0.00748313	14.5934	6457 // protein folding // 6461 // protein complex assembly // 6952 // defense response // 9408 // response to heat //	5524 // ATP binding // 166 // nucleotide binding	1626821_s_at
1626821_s_at	FBgn0013279	Heat-shock-protein-70Bc	87B14-87B15	12	0.05	56.95	27.7632	0.00748313	14.5934	6457 // protein folding // 6461 // protein complex assembly // 6952 // defense response // 9408 // response to heat //	5524 // ATP binding // 166 // nucleotide binding	1626821_s_at
1626821_s_at	FBgn0013279	Heat-shock-protein-70Bc	87B14-87B15	13	0.05	56.95	27.7632	0.00748313	14.5934	6457 // protein folding // 6461 // protein complex assembly // 6952 // defense response // 9408 // response to heat //	5524 // ATP binding // 166 // nucleotide binding	1626821_s_at
1626821_s_at	FBgn0013279	Heat-shock-protein-70Bc	87B14-87B15	14	0.05	56.95	27.7632	0.00748313	14.5934	6457 // protein folding // 6461 // protein complex assembly // 6952 // defense response // 9408 // response to heat //	5524 // ATP binding // 166 // nucleotide binding	1626821_s_at
1626821_s_at	FBgn0013279	Heat-shock-protein-70Bc	87B14-87B15	2	0.05	56.95	27.7632	0.00748313	14.5934	6457 // protein folding // 6461 // protein complex assembly // 6952 // defense response // 9408 // response to heat //	5524 // ATP binding // 166 // nucleotide binding	1626821_s_at
1626821_s_at	FBgn0013279	Heat-shock-protein-70Bc	87B14-87B15	3	0.05	56.95	27.7632	0.00748313	14.5934	6457 // protein folding // 6461 // protein complex assembly // 6952 // defense response // 9408 // response to heat //	5524 // ATP binding // 166 // nucleotide binding	1626821_s_at
1626821_s_at	FBgn0013279	Heat-shock-protein-70Bc	87B14-87B15	4	0.05	56.95	27.7632	0.00748313	14.5934	6457 // protein folding // 6461 // protein complex assembly // 6952 // defense response // 9408 // response to heat //	5524 // ATP binding // 166 // nucleotide binding	1626821_s_at
1626821_s_at	FBgn0013279	Heat-shock-protein-70Bc	87B14-87B15	5	0.05	56.95	27.7632	0.00748313	14.5934	6457 // protein folding // 6461 // protein complex assembly // 6952 // defense response // 9408 // response to heat //	5524 // ATP binding // 166 // nucleotide binding	1626821_s_at
1626821_s_at	FBgn0013279	Heat-shock-protein-70Bc	87B14-87B15	6	0.05	56.95	27.7632	0.00748313	14.5934	6457 // protein folding // 6461 // protein complex assembly // 6952 // defense response // 9408 // response to heat //	5524 // ATP binding // 166 // nucleotide binding	1626821_s_at
1626821_s_at	FBgn0013279	Heat-shock-protein-70Bc	87B14-87B15	7	0.05	56.95	27.7632	0.00748313	14.5934	6457 // protein folding // 6461 // protein complex assembly // 6952 // defense response // 9408 // response to heat //	5524 // ATP binding // 166 // nucleotide binding	1626821_s_at
1626821_s_at	FBgn0013279	Heat-shock-protein-70Bc	87B14-87B15	8	0.05	56.95	27.7632	0.00748313	14.5934	6457 // protein folding // 6461 // protein complex assembly // 6952 // defense response // 9408 // response to heat //	5524 // ATP binding // 166 // nucleotide binding	1626821_s_at
1626821_s_at	FBgn0013279	Heat-shock-protein-70Bc	87B14-87B15	9	0.05	56.95	27.7632	0.00748313	14.5934	6457 // protein folding // 6461 // protein complex assembly // 6952 // defense response // 9408 // response to heat //	5524 // ATP binding // 166 // nucleotide binding	1626821_s_at
1627868_at	FBgn0004901	Phosphoribosylamidotransferase	84E5-84E5	14	0.225	32.0613	19.4444	0.0291891	6.30842	5996 // monosaccharide metabolism // 6144 // purine base metabolism // 6189 // 'de novo' IMP biosynthesis	4044 // amidophosphoribosyltransferase activity // 4044 // amidophosphoribosyltransferase activity // 287 // magnesium ion binding	1627868_at
1627962_at	FBgn0051749	CG31749	36F3-36F4	7	0.475	35.7605	23.3071	0.00908387	6.22669	---	---	1627962_at
1628285_a_at	FBgn0017550	Regena	83B5-83B6	14	0.225	19.8	31.9581	0.036023	-6.07903	6139 // nucleobase, nucleoside, nucleotide and nucleic acid metabolism // 6366 // transcription from RNA polymerase II promoter // 9299 // mRNA transcription	30528 // transcription regulator activity	1628285_a_at
1628432_at	FBgn0039537	CG5590	98B1-98B1	14	0.4	24.7812	35.8844	0.0240343	-5.55156	8152 // metabolism //	5498 // sterol carrier activity // 16616 // oxidoreductase activity, acting on the CH-OH group of donors, NAD or NADP as acceptor // 16491 // oxidoreductase activity	1628432_at
1628494_a_at	FBgn0024315	Picot	53C15-53D1	1	0.4	24.5688	36.2031	0.0176507	-5.81719	6796 // phosphate metabolism // 6812 // cation transport // 6817 // phosphate transport /// 6858 // extracellular transport	5316 // high affinity inorganic phosphate:sodium symporter activity	1628494_a_at
1628613_a_at	FBgn0050492	CG30492	43E5-43E7	3	0.45	22.5167	34.7091	0.0111286	-6.09621	---	8270 // zinc ion binding	1628613_a_at
1628678_at	FBgn0025712	CG13920	62A9-62A9	3	0.175	31.4212	18.8571	0.0494617	6.28203	---	---	1628678_at
1628723_at	FBgn0011824	CG4038	57B20-57B20	6	0.35	22.9442	40.8821	0.000169283	-8.96896	6364 // rRNA processing // 6365 // 35S primary transcript processing /// 7046 // ribosome biogenesis	19843 // rRNA binding // 30515 // snoRNA binding // 30559 // rRNA pseudouridylation guide activity	1628723_at
1628726_s_at	FBgn0026376	Ral guanine nucleotide exchange factor 2	70C5-70C5	6	0.325	25.5593	36.8308	0.0288408	-5.63575	7169 // transmembrane receptor protein tyrosine kinase signaling pathway // 7186 // G-protein coupled receptor protein signaling pathway	8321 // Ral guanyl-nucleotide exchange factor activity // 8321 // Ral guanyl-nucleotide exchange factor activity // 16220 // RAL GDP-dissociation stimulator activity //	1628726_s_at
1628763_at	FBgn0035133	Ptpmeg	61C1-61C1	7	0.15	31.3338	17.2583	0.0380492	7.03775	6470 // protein amino acid dephosphorylation /// 7010 // cytoskeleton organization and biogenesis // 7242 // intracellular signaling cascade	4725 // protein tyrosine phosphatase activity // 5200 // structural constituent of cytoskeleton	1628763_at
1628763_at	FBgn0035133	Ptpmeg	61C1-61C1	8	0.15	31.3338	17.2583	0.0380492	7.03775	6470 // protein amino acid dephosphorylation /// 7010 // cytoskeleton organization and biogenesis // 7242 // intracellular signaling cascade // /	4725 // protein tyrosine phosphatase activity // 5200 // structural constituent of cytoskeleton	1628763_at
1628821_at	FBgn0036553	CG17027	72C1-72C1	10	0.325	25.8241	36.2808	0.0435562	-5.22835	6644 // phospholipid metabolism // 7242 // intracellular signaling cascade // 16311 // dephosphorylation /// 5975 // carbohydrate metabolism	8934 // inositol-1(or 4)-monophosphatase activity // 8934 // inositol-1(or 4)-monophosphatase activity // 4437 // inositol or phosphatidylinositol phosphatase activity	1628821_at
1629083_at	FBgn0031558	CG16704	24B1-24B1	5	0.45	35.2528	24.2886	0.0236151	5.48207	6810 // transport //	4867 // serine-type endopeptidase inhibitor activity // 5215 // transporter activity	1629083_at
1629362_at	FBgn0052475	methuselah-like 8	61A5-61A5	13	0.425	33.9609	22.8118	0.022099	5.57455	6950 // response to stress /// 7186 // G-protein coupled receptor protein signaling pathway /// 8340 // determination of adult life span	4930 // G-protein coupled receptor activity // 4871 // signal transducer activity // 4872 // receptor activity	1629362_at
1629362_at	FBgn0052475	methuselah-like 8	61A5-61A5	7	0.425	33.9609	22.8118	0.022099	5.57455	6950 // response to stress /// 7186 // G-protein coupled receptor protein signaling pathway/// 8340 // determination of adult life span	4930 // G-protein coupled receptor activity // 4871 // signal transducer activity // 4872 // receptor activity	1629362_at
1629372_a_at	FBgn0028538	CG7578	34D1-34D1	12	0.2	26.4172	40.4438	0.0196512	-7.01328	6886 // intracellular protein transport // 6887 // exocytosis // 6888 // ER to Golgi vesicle-mediated transport /	5086 // ARF guanyl-nucleotide exchange factor activity // 5086 // ARF guanyl-nucleotide exchange factor activity // 5488 // binding	1629372_a_at
1629469_s_at	FBgn0036316	CG10960	69E5-69E6	14	0.15	26.8868	42.4583	0.0208671	-7.78578	5975 // carbohydrate metabolism // 8643 // carbohydrate transport // 6810 // transport //	5351 // sugar porter activity // 5355 // glucose transporter activity // 5215 // transporter activity	1629469_s_at
1629510_at	FBgn0034742	CG4294	58F1-58F1	3	0.4	33.6104	22.6406	0.0259079	5.4849	8152 // metabolism //	287 // magnesium ion binding // 16462 // pyrophosphatase activity	1629510_at
1629563_at	FBgn0040754	CG17059	49F10-49F10	3	0.2	18.5625	31.8875	0.0272394	-6.6625	---	---	1629563_at
1629578_at	FBgn0033902	CG8309	50E1-50E1	5	0.4	33.5083	22.7937	0.0298323	5.35729	---	5515 // protein binding // inferred from physical interaction /// 3824 // catalytic activity //	1629578_at
1629676_at	FBgn0028684	Tat-binding protein-1	95B1-95B1	13	0.35	37.2286	24.9115	0.0142114	6.15852	6508 // proteolysis /// 50875 // cellular physiological process /// 30163 // protein catabolism	166 // nucleotide binding // 4175 // endopeptidase activity // inferred from direct assay /// 4175 // endopeptidase activity // 4175 // endopeptidase activity	1629676_at
1629779_at	FBgn0020240	Macroglobulin complement-related	28E1-28E3	11	0.475	34.3632	24.5714	0.0439159	4.89586	6508 // proteolysis // 6952 // defense response // 7165 // signal transduction // 7267 // cell-cell signaling	4866 // endopeptidase inhibitor activity // 4867 // serine-type endopeptidase inhibitor activity // 5125 // cytokine activity	1629779_at
1629827_s_at	FBgn0013278	Heat-shock-protein-70Bb	87B12-87B12	1	0.05	56.95	27.7632	0.00748313	14.5934	6457 // protein folding // 6461 // protein complex assembly // 6952 // defense response // 9408 // response to heat //	5524 // ATP binding // 166 // nucleotide binding //	1629827_s_at
1629827_s_at	FBgn0013278	Heat-shock-protein-70Bb	87B12-87B12	2	0.05	56.95	27.7632	0.00748313	14.5934	6457 // protein folding // 6461 // protein complex assembly // 6952 // defense response // 9408 // response to heat //	5524 // ATP binding // 166 // nucleotide binding //	1629827_s_at
1629827_s_at	FBgn0013278	Heat-shock-protein-70Bb	87B12-87B12	4	0.05	56.95	27.7632	0.00748313	14.5934	6457 // protein folding // 6461 // protein complex assembly // 6952 // defense response // 9408 // response to heat //	5524 // ATP binding // 166 // nucleotide binding //	1629827_s_at
1629843_s_at	FBgn0029996	Ubc-E2H	7D6-7D6	14	0.25	32.2883	20.025	0.0278564	6.13167	6464 // protein modification // 6512 // ubiquitin cycle // 19538 // protein metabolism //	4840 // ubiquitin conjugating enzyme activity // 16874 // ligase activity // 5515 // protein binding	1629843_s_at
1630052_s_at	FBgn0034089	CG8446	52F7-52F8	10	0.45	24.5	34.9944	0.0307797	-5.24722	6464 // protein modification // 6732 // coenzyme metabolism //	16874 // ligase activity // 17118 // lipoyltransferase activity // 3824 // catalytic activity	1630052_s_at
1630216_at	FBgn0026722	drosha	43F2-43F3	12	0.35	39.4607	23.7096	0.00125827	7.87555	6396 // RNA processing // 16072 // rRNA metabolism // 31053 // primary microRNA processing	3725 // double-stranded RNA binding // 4525 // ribonuclease III activity	1630216_at
1630421_at	FBgn0053170	CG33170	80B1-80B1	5	0.05	28.0171	52.125	0.0296617	-12.0539	---	---	1630421_at
1630506_at	FBgn0031457	CG3077	23A5-23A5	13	0.25	20.04	32.2833	0.0281295	-6.12167	7242 // intracellular signaling cascade //	5515 // protein binding // 35091 // phosphoinositide binding //	1630506_at
1630521_at	FBgn0002723	Resistance to Juvenile Hormone	10D1-10D1	5	0.425	33.6413	23.2441	0.0336524	5.19859	6357 // regulation of transcription from RNA polymerase II promoter // 7165 // signal transduction // 45449 // regulation of transcription	3700 // transcription factor activity // 4871 // signal transducer activity // 5500 // juvenile hormone binding	1630521_at
1630842_s_at	FBgn0052641	CG32641	11E3-11E3	10	0.325	25.5037	36.9462	0.0263465	-5.72123	6457 // protein folding // 9408 // response to heat / /// 9408 // response to heat	51082 // unfolded protein binding //	1630842_s_at
1630946_at	---	---		13	0.1	30.9194	13.95	0.035489	8.48472	---	---	1630946_at
1631368_s_at	FBgn0027567	CG8108	67C11-67D1	7	0.4	34.5063	21.2969	0.00641643	6.60469	---	3676 // nucleic acid binding // 8270 // zinc ion binding //	1631368_s_at
1631425_at	FBgn0036887	CG9231	76B8-76B8	11	0.4	33.4688	22.8531	0.0314804	5.30781	---	---	1631425_at
1631425_at	FBgn0036887	CG9231	76B8-76B8	13	0.4	33.4688	22.8531	0.0314804	5.30781	---	---	1631425_at
1631531_at	FBgn0038810	CG5434	92F2-92F2	13	0.25	32.235	20.185	0.0308862	6.025	6445 // regulation of translation // 6614 // SRP-dependent cotranslational protein targeting to membrane	8135 // translation factor activity, nucleic acid binding // 8312 // 7S RNA binding // 5488 // binding	1631531_at
1631691_at	FBgn0032835	CG16772	38A8-38A8	14	0.45	23.5523	36.1528	0.00849322	-6.30025	---	---	1631691_at
1632087_at	FBgn0032472	CG9928	34A6-34A6	6	0.25	39.625	25.755	0.0120262	6.935	---	5515 // protein binding // inferred from physical interaction	1632087_at
1632089_at	FBgn0025629	CG4045	2C10-2C10	10	0.275	26.2397	37.0864	0.0460803	-5.42335	6400 // tRNA modification /// 8033 // tRNA processing	8176 // tRNA (guanine-N7-)-methyltransferase activity // 5515 // protein binding // inferred from physical interaction /// 8168 // methyltransferase activity	1632089_at
1632220_s_at	FBgn0004413	Ribosomal protein S26	36F4-36F4	11	0.425	33.9304	22.8529	0.0230325	5.53875	6412 // protein biosynthesis	3676 // nucleic acid binding // 3735 // structural constituent of ribosome // 3735 // structural constituent of ribosome	1632220_s_at
1632361_at	FBgn0031814	real-time	26D4-26D5	14	0.3	37.1708	25.8161	0.031382	5.67738	6886 // intracellular protein transport //	5386 // carrier activity // 5488 // binding // 8526 // phosphatidylinositol transporter activity	1632361_at
1632667_s_at	FBgn0001092	Glyceraldehyde 3 phosphate dehydrogenase 2	13F17-13F17	11	0.05	27.6855	58.425	0.00461573	-15.3697	6096 // glycolysis /// 6006 // glucose metabolism	4365 // glyceraldehyde-3-phosphate dehydrogenase (phosphorylating) activity	1632667_s_at
1633034_s_at	FBgn0015222	Ferritin 1 heavy chain homologue	99F2-99F2	6	0.425	33.8717	22.9324	0.0249258	5.46969	6826 // iron ion transport // 6879 // iron ion homeostasis	8198 // ferrous iron binding // 8199 // ferric iron binding	1633034_s_at
1633034_s_at	FBgn0015222	Ferritin 1 heavy chain homologue	99F2-99F2	8	0.4	24.5417	36.2437	0.0169506	-5.85104	6826 // iron ion transport // 6879 // iron ion homeostasis	8198 // ferrous iron binding // 8199 // ferric iron binding	1633034_s_at
1633074_a_at	FBgn0011661	Moesin	8B4-8B6	4	0.425	24.3848	35.7676	0.0192687	-5.69143	2009 // morphogenesis of an epithelium /// 7010 // cytoskeleton organization and biogenesis // traceable author statement /// 7315 // pole plasm assembly	3779 // actin binding // 5200 // structural constituent of cytoskeleton // 5515 // protein binding // inferred from physical interaction /// 8092 // cytoskeletal protein binding //	1633074_a_at
1633224_at	FBgn0027563	CG9631	88A12-88B1	13	0.4	35.2594	25.1979	0.0421506	5.03073	6508 // proteolysis /// 6952 // defense response //	4252 // serine-type endopeptidase activity // 4263 // chymotrypsin activity // 4295 // trypsin activity //	1633224_at
1633269_at	FBgn0031771	CG9140	26B4-26B4	14	0.025	28	76.9	0.0010169	-24.45	6120 // mitochondrial electron transport, NADH to ubiquinone /// 6118 // electron transport	3954 // NADH dehydrogenase activity // 8137 // NADH dehydrogenase (ubiquinone) activity // 5506 // iron ion binding	1633269_at
1633333_a_at	FBgn0031968	CG7231	28D3-28D3	5	0.325	21.8692	32.763	0.0350496	-5.44687	---	---	1633333_a_at
1633386_s_at	FBgn0052475	methuselah-like 8	61A5-61A5	10	0.425	33.9609	22.8118	0.022099	5.57455	6950 // response to stress /// 7186 // G-protein coupled receptor protein signaling pathway /// 8340 // determination of adult life span	4930 // G-protein coupled receptor activity // 4871 // signal transducer activity // 4872 // receptor activity	1633386_s_at
1633613_at	FBgn0035087	CG2765	60E10-60E11	7	0.025	28.3346	63.85	0.0212485	-17.7577	---	---	1633613_at
1633935_at	FBgn0050021	skiff	47E1-47E1	4	0.275	21.15	32.2845	0.040304	-5.56724	6605 // protein targeting // 7165 // signal transduction // 8105 // asymmetric protein localization //	4385 // guanylate kinase activity // 5515 // protein binding // 5515 // protein binding	1633935_at
1633997_s_at	FBgn0046247	CG5938	97F1-97F1	7	0.075	27.8378	46.3	0.04516	-9.23108	---	---	1633997_s_at
1634072_s_at	FBgn0010611	HMG Coenzyme A synthase	53C1-53C1	7	0.075	30.8446	9.21667	0.0177162	10.814	1700 // embryonic development (sensu Insecta) /// 8203 // cholesterol metabolism // 6084 // acetyl-CoA metabolism //	4421 // hydroxymethylglutaryl-CoA synthase activity // 16829 // lyase activity	1634072_s_at
1634103_at	FBgn0034457	CG15122	56D15-56D15	1	0.225	26.4597	38.7389	0.0341025	-6.13961	---	---	1634103_at
1634121_at	FBgn0034509	Odorant-binding protein 57c	57A4-57A4	14	0.45	34.8194	24.6432	0.0365842	5.08813	6810 // transport // 7606 // sensory perception of chemical stimulus // 7608 // sensory perception of smell	5549 // odorant binding	1634121_at
1634209_at	FBgn0003087	pimples	31D10-31D10	9	0.375	35.6633	25.358	0.0395716	5.15267	70 // mitotic sister chromatid segregation	5515 // protein binding	1634209_at
1634304_a_at	FBgn0036958	CG17233	77A3-77A3	5	0.275	21.3864	32.1948	0.0468959	-5.40423	---	---	1634304_a_at
1634443_a_at	FBgn0016700	Rab-protein 1	93D2-93D2	13	0.375	35.9267	25.2	0.0317436	5.36333	160 // two-component signal transduction system (phosphorelay) // 6355 // regulation of transcription, DNA-dependent // 6886 // intracellular protein transport	3677 // DNA binding // 3924 // GTPase activity // 5525 // GTP binding // 166 // nucleotide binding	1634443_a_at
1634452_s_at	FBgn0038659	endophilin A	91D4-91D4	3	0.175	26.5227	41.95	0.0144454	-7.71364	7269 // neurotransmitter secretion 48488 // synaptic vesicle endocytosis	5515 // protein binding // 42171 // lysophosphatidic acid acyltransferase activity	1634452_s_at
1634687_at	FBgn0035541	CG15019	64B4-64B4	10	0.35	22.5143	32.8346	0.0424428	-5.16016	---	---	1634687_at
1634728_at	FBgn0034383	CG17821	55E11-55E11	2	0.5	34.655	23.79	0.0242267	5.4325	6629 // lipid metabolism // 6631 // fatty acid metabolism //	8415 // acyltransferase activity // 16740 // transferase activity //	1634728_at
1634820_at	FBgn0003150	Proteasome 29kD subunit	57B5-57B5	5	0.3	36.775	25.9857	0.0414849	5.39464	6510 // ATP-dependent proteolysis /// 6511 // ubiquitin-dependent protein catabolism	5515 // protein binding /// 4175 // endopeptidase activity	1634820_at
1635283_at	FBgn0028543	CG31839	34E5-34E5	13	0.425	38.8088	22.137	0.000324151	8.33593	7160 // cell-matrix adhesion // 7165 // signal transduction // 7498 // mesoderm development	5102 // receptor binding // 5198 // structural molecule activity //	1635283_at
1635284_a_at	FBgn0041210	HDAC4	11E8-11E9	8	0.35	25.2173	36.6607	0.0235176	-5.7217	74 // regulation of progression through cell cycle // 6357 // regulation of transcription from RNA polymerase II promoter //	3682 // chromatin binding // 4407 // histone deacetylase activity	1635284_a_at
1635771_a_at	FBgn0052306	CG32306	62E1-62E2	8	0.075	27.5514	49.8333	0.0143185	-11.141	---	---	1635771_a_at
1635887_at	FBgn0050094	CG30094	52E10-52E11	14	0.275	32.9293	19.45	0.0118286	6.73966	---	8270 // zinc ion binding //	1635887_at
1635903_at	FBgn0014006	Protein kinase at 92B	92B4-92B4	11	0.25	32.1967	20.3	0.0332276	5.94833	165 // MAPKKK cascade // 6468 // protein amino acid phosphorylation /// 6468 // protein amino acid phosphorylation	4702 // receptor signaling protein serine/threonine kinase activity // 4710 // MAP/ERK kinase kinase activity // 5524 // ATP binding	1635903_at
1635960_at	FBgn0023423	supernumerary limbs	93B13-93C1	13	0.175	26.9848	39.7714	0.0453607	-6.39329	6508 // proteolysis /// 6512 // ubiquitin cycle /// 7611 // learning and/or memory /// 7623 // circadian rhythm	4842 // ubiquitin-protein ligase activity // 5515 // protein binding	1635960_at
1635989_at	FBgn0014000	Olfactory-specific 9	38A8-38A8	9	0.225	26.0629	40.1056	0.0144072	-7.02133	---	---	1635989_at
1636348_s_at	FBgn0000046	Actin 87E	87E11-87E11	6	0.25	32.805	18.475	0.00925413	7.165	7010 // cytoskeleton organization and biogenesis	3774 // motor activity // 5200 // structural constituent of cytoskeleton // 5515 // protein binding //	1636348_s_at
1636363_s_at	FBgn0034282	Mapmodulin	54F4-54F4	12	0.4	25.2	35.2563	0.0422633	-5.02813	7017 // microtubule-based process /// 6913 // nucleocytoplasmic transport /// 7242 // intracellular signaling cascade	8017 // microtubule binding // 19212 // phosphatase inhibitor activity	1636363_s_at
1636398_at	FBgn0037517	CG10086	84E1-84E1	10	0.225	26.4806	38.6667	0.0355721	-6.09301	---	5515 // protein binding	1636398_at
1636446_at	FBgn0028837	COP9 complex homolog subunit 6	94B5-94B5	7	0.4	36.0406	24.6771	0.0206993	5.68177	74 // regulation of progression through cell cycle // 6508 // proteolysis // 338 // protein deneddylation /// 7275 // development	19781 // NEDD8 activating enzyme activity /// 5515 // protein binding	1636446_at
1636514_at	FBgn0026323	TGF- activated kinase 1	19D2-19D2	7	0.175	32.0652	15.8214	0.00967133	8.12186	165 // MAPKKK cascade // 6468 // protein amino acid phosphorylation /// 6915 // apoptosis /// 6915 // apoptosis	4672 // protein kinase activity // 4706 // JUN kinase kinase kinase activity // inferred from mutant phenotype /// 4709 // MAP kinase kinase kinase activity	1636514_at
1636514_at	FBgn0026323	TGF- activated kinase 1	19D2-19D2	8	0.225	32.5323	17.8222	0.010057	7.35502	165 // MAPKKK cascade // 6468 // protein amino acid phosphorylation /// 6915 // apoptosis	4672 // protein kinase activity // 4706 // JUN kinase kinase kinase activity // inferred from mutant phenotype /// 4709 // MAP kinase kinase kinase activity	1636514_at
1636630_s_at	FBgn0032234	CG5091	31D11-31D11	12	0.475	35.2289	23.7881	0.0173605	5.72043	6487 // protein amino acid N-linked glycosylation7155 // cell adhesion // 7275 // development // 19226 // transmission of nerve impulse	16757 // transferase activity, transferring glycosyl groups // 42281 // dolichyl pyrophosphate Man9GlcNAc2 alpha-1,3-glucosyltransferase activity	1636630_s_at
1636934_at	FBgn0052307	CG32307	62C4-62D1	11	0.2	42.8875	25.8062	0.00378392	8.54063	---	---	1636934_at
1637024_at	FBgn0028662	VhaPPA1-1	88D6-88D6	2	0.4	33.1646	23.3094	0.046804	4.9276	6812 // cation transport // 15986 // ATP synthesis coupled proton transport //	8553 // hydrogen-exporting ATPase activity, phosphorylative mechanism // 46933 // hydrogen-transporting ATP synthase activity, rotational mechanism	1637024_at
1637193_at	FBgn0034258	eIF3-S8	54D4-54D4	14	0.15	41.7083	27.0191	0.029964	7.34461	6413 // translational initiation /// 6445 // regulation of translation	3743 // translation initiation factor activity	1637193_at
1637276_at	FBgn0011823	Pendulin	31A1-31A2	8	0.2	40.6812	26.3578	0.0170223	7.16172	59 // protein import into nucleus, docking /// 6606 // protein import into nucleus /// 6607 // NLS-bearing substrate import into nucleus	8320 // protein carrier activity // 5515 // protein binding // inferred from physical interaction /// 5488 // binding // 8565 // protein transporter activity //	1637276_at
1637300_at	---	---	44F11-44F11	12	0.15	25.7824	48.7167	0.000359812	-11.4672	---	---	1637300_at
1637461_at	FBgn0031813	CG9527	26D1-26D1	10	0.425	35.5529	24.5435	0.0239496	5.50473	6118 // electron transport // 6635 // fatty acid beta-oxidation // 6631 // fatty acid metabolism //	16402 // pristanoyl-CoA oxidase activity // 3995 // acyl-CoA dehydrogenase activity // 3997 // acyl-CoA oxidase activity // 50660 // FAD bin	1637461_at
1637605_s_at	FBgn0035346	CG1146	62E3-62E4	7	0.3	38.1375	25.4018	0.0149162	6.36786	7010 // cytoskeleton organization and biogenesis //	3779 // actin binding //	1637605_s_at
1637736_a_at	FBgn0030930	UDP-N-acetyl-D-galactosamine:polypeptide N-acetylgalactosaminyltransferase 2	17B6-17B6	10	0.175	26.1091	43.9	0.00421978	-8.89545	5976 // polysaccharide metabolism // 6486 // protein amino acid glycosylation // 9312 // oligosaccharide biosynthesis	4653 // polypeptide N-acetylgalactosaminyltransferase activity	1637736_a_at
1638310_at	FBgn0001565	Helicase	20A1-20A1	12	0.325	37.6808	25.15	0.0143146	6.26538	6139 // nucleobase, nucleoside, nucleotide and nucleic acid metabolism //	3676 // nucleic acid binding // 4004 // ATP-dependent RNA helicase activity // 5524 // ATP binding	1638310_at
1638701_at	FBgn0034948	CG3825	60A15-60A16	9	0.225	26.4855	38.65	0.0359185	-6.08226	---	---	1638701_at
1638726_at	FBgn0010808	lethal (3) 03670	100B1-100B1	8	0.325	38.0269	24.9833	0.0105099	6.52179	---	5515 // protein binding	1638726_at
1638872_at	FBgn0001230	Heat shock protein 68	95D11-95D11	3	0.05	56.95	27.7632	0.00748313	14.5934	6457 // protein folding /// 6461 // protein complex assembly // 6952 // defense response	5524 // ATP binding // 51082 // unfolded protein binding // 166 // nucleotide binding	1638872_at
1638872_at	FBgn0001230	Heat shock protein 68	95D11-95D11	6	0.05	56.95	27.7632	0.00748313	14.5934	6457 // protein folding /// 6461 // protein complex assembly // 6952 // defense response	5524 // ATP binding // 51082 // unfolded protein binding // 166 // nucleotide binding	1638872_at
1638872_at	FBgn0001230	Heat shock protein 68	95D11-95D11	8	0.05	56.95	27.7632	0.00748313	14.5934	6457 // protein folding /// 6461 // protein complex assembly // 6952 // defense response	5524 // ATP binding // 51082 // unfolded protein binding // 166 // nucleotide binding	1638872_at
1638889_at	FBgn0029873	CG3918	6B1-6B1	9	0.1	48.4	27.0917	0.0071647	10.6542	---	5515 // protein binding/// 3676 // nucleic acid binding // 8270 // zinc ion binding //	1638889_at
1638942_at	FBgn0050499	CG30499	43D7-43D7	14	0.325	25.2704	37.4308	0.0177375	-6.0802	5975 // carbohydrate metabolism // 6098 // pentose-phosphate shunt //	4750 // ribulose-phosphate 3-epimerase activity // 16853 // isomerase activity // 16854 // racemase and epimerase activity //	1638942_at
1638994_at	FBgn0036298	CG10627	69C4-69C4	6	0.425	24.5674	35.5206	0.0247308	-5.4766	5996 // monosaccharide metabolism // 5975 // carbohydrate metabolism //	4610 // phosphoacetylglucosamine mutase activity // 5515 // protein binding /// 16868 // intramolecular transferase activity, phosphotransferases	1638994_at
1639269_a_at	FBgn0011693	Photoreceptor dehydrogenase	72E2-72E2	12	0.5	24.2875	34.1575	0.0418904	-4.935	6629 // lipid metabolism // 8152 // metabolism //	4022 // alcohol dehydrogenase activity // 16616 // oxidoreductase activity, acting on the CH-OH group of donors, NAD or NADP as acceptor // 5515 // protein binding	1639269_a_at
1639522_at	FBgn0051950	CG31950	23C1-23C1	6	0.45	33.6682	23.7889	0.042781	4.93965	16071 // mRNA metabolism //	---	1639522_at
1639544_at	FBgn0031008	CG8010	18B7-18B7	8	0.425	24.187	36.0353	0.014531	-5.92417	---	5515 // protein binding	1639544_at
1639571_s_at	FBgn0013275	Heat-shock-protein-70Aa	87A3-87A3	9	0.05	56.95	27.7632	0.00748313	14.5934	6457 // protein folding // 6461 // protein complex assembly // 6952 // defense response // 9408 // response to heat	5524 // ATP binding // 166 // nucleotide binding //	1639571_s_at
1639646_at	FBgn0050373	CG30373	44B7-44B7	8	0.425	24.9217	35.0412	0.0390122	-5.05972	---	---	1639646_at
1639788_at	FBgn0010426	Vacuolar H<up>+</up> ATPase 14kD subunit	52B5-52B5	10	0.075	30.65	11.6167	0.0385692	9.51667	15986 // ATP synthesis coupled proton transport // 15992 // proton transport /// 6754 // ATP biosynthesis // 6810 // transport	8553 // hydrogen-exporting ATPase activity, phosphorylative mechanism	1639788_at
1639806_at	FBgn0021760	chromosome bows	78C1-78C2	10	0.35	32.9231	22.35	0.037361	5.28654	22 // mitotic spindle elongation /// 70 // mitotic sister chromatid segregation /// 7051 // spindle organization and biogenesis /// 7052 // mitotic spind	5525 // GTP binding // inferred from direct assay /// 8017 // microtubule binding // 5488 // binding //	1639806_at
1640043_s_at	---	---		9	0.5	24.4275	34.0175	0.0484129	-4.795	74 // regulation of progression through cell cycle // 7049 // cell cycle 7067 // mitosis	---	1640043_s_at
1640318_at	FBgn0039802	dj-1	100A5-100A5	11	0.35	21.7607	33.2404	0.0230494	-5.73984	6732 // coenzyme metabolism // 6766 // vitamin metabolism // 9110 // vitamin biosynthesis // 51189 // prosthetic group metabolism	3676 // nucleic acid binding // 3729 // mRNA binding // 3824 // catalytic activity //	1640318_at
1640380_a_at	FBgn0035145	Mediator complex subunit 14	61C6-61C6	12	0.375	25.462	35.49	0.045534	-5.014	6366 // transcription from RNA polymerase II promoter /// 6367 // transcription initiation from RNA polymerase II promoter	16455 // RNA polymerase II transcription mediator activity // 16455 // RNA polymerase II transcription mediator activity // 4872 // receptor activity	1640380_a_at
1640472_at	---	---		9	0.025	28	76.9	0.0010169	-24.45	---	---	1640472_at
1640567_at	FBgn0031374	CG7337	22B4-22B6	11	0.075	27.8473	46.1833	0.0467316	-9.16802	---	---	1640567_at
1640834_at	FBgn0053002	mitochondrial ribosomal protein L27	24F3-24F3	2	0.475	21.9211	35.8286	0.00318521	-6.95376	6412 // protein biosynthesis //	3735 // structural constituent of ribosome	1640834_at
1640834_at	FBgn0053002	mitochondrial ribosomal protein L27	24F3-24F3	6	0.4	21.0938	34.6417	0.00505807	-6.77396	6412 // protein biosynthesis //	3735 // structural constituent of ribosome	1640834_at
1640991_at	FBgn0052091	CG32091	68D1-68D1	13	0.4	23.1938	33.2417	0.0424441	-5.02396	6629 // lipid metabolism // 6810 // transport /// 6820 // anion transport // 6869 // lipid transport	166 // nucleotide binding // 5215 // transporter activity // 5524 // ATP binding	1640991_at
1640991_at	FBgn0052091	CG32091	68D1-68D1	9	0.3	21.3417	32.6	0.0329449	-5.62917	6629 // lipid metabolism // 6810 // transport /// 6820 // anion transport // 6869 // lipid transport	166 // nucleotide binding // 5215 // transporter activity // 5524 // ATP binding	1640991_at
1641006_s_at	FBgn0015278	Phosphotidylinositol 3 kinase 68D	68D4-68D6	8	0.2	26.8125	38.8625	0.0471917	-6.025	6605 // protein targeting // 6886 // intracellular protein transport // 6897 // endocytosis // 6952 // defense response	5543 // phospholipid binding /// 16303 // phosphatidylinositol 3-kinase activity	1641006_s_at
1641108_at	FBgn0032603	CG17928	36B1-36B1	5	0.175	41.1571	26.6909	0.0224851	7.23312	---	16491 // oxidoreductase activity //	1641108_at
1641281_at	FBgn0033581	CG12391	47D5-47D5	8	0.275	19.3727	32.9586	0.0111193	-6.79295	---	3676 // nucleic acid binding // 8270 // zinc ion binding // 5515 // protein binding /// 46872 // metal ion binding //	1641281_at
1641281_at	FBgn0033581	CG12391	47D5-47D5	9	0.2	18.2125	31.975	0.0222675	-6.88125	---	3676 // nucleic acid binding // 8270 // zinc ion binding // 5515 // protein binding /// 46872 // metal ion binding //	1641281_at
1641347_s_at	FBgn0045823	visgun	67C5-67C5	14	0.125	26.9729	44.97	0.0128875	-8.99857	7611 // learning and/or memory /// 8355 // olfactory learning	---	1641347_s_at
1641347_s_at	FBgn0045823	visgun	67C5-67C5	3	0.2	26.3031	40.9	0.0148694	-7.29844	7611 // learning and/or memory /// 8355 // olfactory learning	---	1641347_s_at
1641623_at	FBgn0034199	CG15917	54A1-54A1	10	0.325	25.7815	36.3692	0.040846	-5.29387	---	---	1641623_at
1641623_at	FBgn0034199	CG15917	54A1-54A1	9	0.325	25.7815	36.3692	0.040846	-5.29387	---	---	1641623_at
1641692_at	FBgn0039379	CG5886	96F3-96F4	8	0.25	25.07	41.68	0.0021525	-8.305	---	---	1641692_at
1641745_a_at	FBgn0038684	CG5558	91F4-91F4	4	0.475	33.8286	24.1316	0.0461172	4.8485	6139 // nucleobase, nucleoside, nucleotide and nucleic acid metabolism // 16072 // rRNA metabolism //	3676 // nucleic acid binding // 5515 // protein binding	1641745_a_at
1641747_s_at	FBgn0033010	CG3136	41D4-41E1	2	0.25	25.8617	39.305	0.0151997	-6.72167	6355 // regulation of transcription, DNA-dependent //	3677 // DNA binding // 42803 // protein homodimerization activity // 5515 // protein binding /// 3700 // transcription factor	1641747_s_at
