# Supplementary material for: A transcriptional network associated with natural variation in Drosophila aggressive behavior
Source: Genome Biol. 2009 Jul 16;10(7):R76. doi: 10.1186/gb-2009-10-7-r76 (PMC2728530; doi:10.1186/gb-2009-10-7-r76)
Supplement: Additional data file 6 — Average |r| is the mean absolute value of the correlation of the transcript to all other variable transcripts. H2 = broad sense heritability. QTT = quantitative trait transcript; SFP = single feature polymorphism. [file gb-2009-10-7-r76-S6.xls]

## Sheet: Additional data file 6
Flybase ID	Probe Set ID	SFP	QTT	Gene Name	Cytogenetic Location	Average |r|	H2	GO Biological Process	GO Molecular Function	Probe Set ID
FBgn0032782	1623191_at	yes	yes	Rab9	37E1-37E1	0.4526	0.48451	6886 // intracellular protein transport /// 6898 // receptor mediated endocytosis /// 7165 // signal transduction /// 7264 // small GTPase	3924 // GTPase activity /// 5525 // GTP binding /// 166 // nucleotide binding /// 3924 // GTPase activity	1623191_at
FBgn0050104	1623241_s_at		yes	CG30104	54B17-54B17	0.3288	0.77704	6139 // nucleobase, nucleoside, nucleotide and nucleic acid metabolism /// 9166 // nucleotide catabolism	16791 // phosphoric monoester hydrolase activity /// 19204 // nucleotide phosphatase activity /// 166 // nucleotide binding	1623241_s_at
FBgn0022800	1623418_at		yes	Cad96Ca	96C4-96C5	0.2387	0.60474	6468 // protein amino acid phosphorylation /// 7156 // homophilic cell adhesion		1623418_at
FBgn0034432	1623788_at	yes		CG7461	56C9-56C10	0.3878	0.38162	6118 // electron transport /// 6637 // acyl-CoA metabolism	17099 // very-long-chain-acyl-CoA dehydrogenase activity /// 17099 // very-long-chain-acyl-CoA dehydrogenase activity	1623788_at
FBgn0015380	1624297_at		yes	derailed	37C7-37C7	0.286	0.42827			1624297_at
FBgn0015569	1626350_at		yes	Esterase-10	84D8-84D9	0.2957	0.78126	---	4091 // carboxylesterase activity /// 4104 // cholinesterase activity	1626350_at
FBgn0027657	1626641_s_at		yes	globin 1	89A8-89A8	0.1598	0.70291	15671 // oxygen transport /// 6810 // transport	5344 // oxygen transporter activity /// 5386 // carrier activity /// 5515 // protein binding	1626641_s_at
FBgn0030158	1628909_at		yes	CG9686	9A3-9A3	0.3983	0.6457	---	---	1628909_at
FBgn0031558	1629083_at	yes		CG16704	24B1-24B1	0.1227	0.81671	6810 // transport	4867 // serine-type endopeptidase inhibitor activity /// 5215 // transporter activity	1629083_at
FBgn0036316	1629469_s_at	yes		CG10960	69E5-69E6	0.351	0.69422	5975 // carbohydrate metabolism /// 8643 // carbohydrate transport /// 6810 // transport	5351 // sugar porter activity /// 5355 // glucose transporter activity /// 5215 // transporter activity	1629469_s_at
FBgn0020240	1629779_at	yes		Macroglobulin complement-related	28E1-28E3	0.6098	0.41421	6508 // proteolysis /// 6952 // defense response /// 7165 // signal transduction /// 7267 // cell-cell signaling	4866 // endopeptidase inhibitor activity /// 4867 // serine-type endopeptidase inhibitor activity /// 5125 // cytokine activity	1629779_at
FBgn0038938	1630335_s_at		yes	CG7084	94A4-94A4	0.2456	0.61369	6812 // cation transport /// 6858 // extracellular transport	8513 // organic cation porter activity /// 15144 // carbohydrate transporter activity	1630335_s_at
FBgn0052641	1630842_s_at	yes		CG32641		0.2398	0.77456	6457 // protein folding /// 9408 // response to heat	51082 // unfolded protein binding	1630842_s_at
---	1631787_at		yes	---		0.6112	0.77807	---	---	1631787_at
FBgn0032472	1632087_at	yes		CG9928	34A6-34A6	0.1229	0.63664	---	5515 // protein binding	1632087_at
FBgn0034013	1632550_at		yes	unc-5	51F9-51F11	0.3035	0.53679	7398 // ectoderm development /// 7411 // axon guidance /// 8347 // glial cell migration	5042 // netrin receptor activity /// 5043 // repulsive netrin receptor activity /// 4872 // receptor activity	1632550_at
FBgn0035087	1633613_at	yes		CG2765	60E10-60E11	0.3088	0.59034	---	---	1633613_at
FBgn0038978	1633704_at		yes	CG7045	94B1-94B1	0.6258	0.69286	6355 // regulation of transcription, DNA-dependent	3677 // DNA binding	1633704_at
FBgn0010611	1634072_s_at	yes		HMG Coenzyme A synthase	53C1-53C1	0.4451	0.38185	1700 // embryonic development (sensu Insecta) /// 8203 // cholesterol metabolism /// 6084 // acetyl-CoA metabolism	4421 // hydroxymethylglutaryl-CoA synthase activity /// 16829 // lyase activity	1634072_s_at
FBgn0039453	1634142_at		yes	CG6403	97D1-97D1	0.2281	0.84409	6030 // chitin metabolism	8061 // chitin binding	1634142_at
FBgn0041210	1635284_a_at	yes		HDAC4		0.1049	0.60368	74 // regulation of progression through cell cycle /// 6357 // regulation of transcription from RNA polymerase II promoter	3682 // chromatin binding /// 4407 // histone deacetylase activity	1635284_a_at
FBgn0036996	1636583_at		yes	CG5932	77C4-77C4	0.2081	0.77553	6629 // lipid metabolism /// 16042 // lipid catabolism	4806 // triacylglycerol lipase activity /// 16789 // carboxylic ester hydrolase activity	1636583_at
FBgn0033246	1636923_a_at		yes	CG11198	44A1-44A2	0.1495	0.36505	6633 // fatty acid biosynthesis /// 8152 // metabolism	3989 // acetyl-CoA carboxylase activity /// 4075 // biotin carboxylase activity /// 5524 // ATP binding	1636923_a_at
FBgn0032661	1637869_at		yes	Pray For Elves	36E3-36E3	0.3513	0.50467	6464 // protein modification /// 6468 // protein amino acid phosphorylation /// 6952 // defense response /// 7155 // cell adhesion	4672 // protein kinase activity /// 4675 // transmembrane receptor protein serine/threonine kinase activity /// 4872 // receptor activity	1637869_at
---	1640043_s_at	yes		---		0.3566	0.67147	74 // regulation of progression through cell cycle /// 7049 // cell cycle /// 7067 // mitosis	---	1640043_s_at
FBgn0033395	1640566_at		yes	Cyp4p2	45B7-45B7	0.1966	0.60319	6118 // electron transport /// 8202 // steroid metabolism	4497 // monooxygenase activity /// 16491 // oxidoreductase activity /// 5515 // protein binding /// 5506 // iron ion binding	1640566_at
