# Supplementary material for: A transcriptional network associated with natural variation in Drosophila aggressive behavior
Source: Genome Biol. 2009 Jul 16;10(7):R76. doi: 10.1186/gb-2009-10-7-r76 (PMC2728530; doi:10.1186/gb-2009-10-7-r76)
Supplement: Additional data file 7 — Degree = the average correlation of a transcript with all other transcripts in its module. Average degree = the average correlation of all transcripts in the module. [file gb-2009-10-7-r76-S7.xls]

## Sheet: Additional data file 7
Probe Set ID	Gene Name	Gene Symbol	GO Biological Process	Module	Degree	Average Degree	Disease Associated with Human Orthologue
1633704_at	CG7045	CG7045 /// DsimCG7045	0006355 // regulation of transcription, DNA-dependent // inferred from electronic annotation	1	0.64991	0.594	Microphthalmia, abnormalities of the central nervous system, Mental retardation
1639846_at	CG13760	CG13760	---	1	0.63652	0.594
1631787_at	---	---	---	1	0.61571	0.594
1635607_at	AE003657 - proteasome beta subunit	CG31742	0006508 // proteolysis // inferred from electronic annotation /// 0006511 // ubiquitin-dependent protein catabolic process // inferred from electronic annotation	1	0.47386	0.594
1623241_s_at	CG30104	CG30104	0006139 // nucleobase, nucleoside, nucleotide and nucleic acid metabolic process // inferred from electronic annotation /// 0009166 // nucleotide catabolic process // inferred from electronic annotation	2	0.57237	0.57237
1623327_at	---	---	---	2	0.57237	0.57237
1629428_at	CG7342	CG7342	0006810 // transport // inferred from electronic annotation /// 0006812 // cation transport // inferred from electronic annotation /// 0006858 // extracellular transport // inferred from electronic annotation	3	0.55944	0.55944	Diabetes mellitus, Deficiency in glucose transport across BBB
1639175_s_at	---	---	---	3	0.55944	0.55944
1637150_at	CG13928	CG13928	---	4	0.63352	0.53335
1634054_at	Droninac	ninaC	0006468 // protein amino acid phosphorylation // non-traceable author statement /// 0006468 // protein amino acid phosphorylation // inferred from electronic annotation /// 0006886 // intracellular protein transport // inferred from mutant phenotype /// 0007010 // cytoskeleton organization and biogenesis // inferred from mutant phenotype /// 0007601 // visual perception // inferred from electroni…	4	0.62153	0.53335	Ccardiomyopathy, Deafness, Obesity, Spinocerebellar ataxia, Mental retardation, Parkinson disease
1622920_at	Cosens-Manning mutant	trp	0006810 // transport // inferred from electronic annotation /// 0006811 // ion transport // inferred from electronic annotation /// 0006816 // calcium ion transport // inferred from sequence or structural similarity /// 0006816 // calcium ion transport // inferred from electronic annotation /// 0006816 // calcium ion transport // inferred from mutant phenotype /// 0007601 // visual perception // …	4	0.59893	0.53335	Microphthalmia, Infantile neuroaxonal dystrophy, Neurodegeneration, Partial agenesis of Corpus callosum, deafness, Glomerulosclerosis
1636344_at	chaoptin	chp	0006952 // defense response // inferred from electronic annotation /// 0007155 // cell adhesion // inferred from electronic annotation /// 0007156 // homophilic cell adhesion // inferred from direct assay /// 0007156 // homophilic cell adhesion // non-traceable author statement /// 0007601 // visual perception // inferred from electronic annotation /// 0019221 // cytokine and chemokine mediated s…	4	0.55796	0.53335	Obesity, hyperphagia, Hypogonadotropic hypogonadism, Pseudohermaphroditism, male, Endotoxin hyporesponsiveness, Epilepsy, Susceptibility to schizophrenia, Tourette syndrome, Endotoxin hyporesponsiveness, Susceptibility to Legionnaire Disease
1634142_at	CG6403	CG6403	0006030 // chitin metabolic process // inferred from electronic annotation	4	0.25479	0.53335
1630603_at	CG31352	CG31352	0006928 // cell motility // inferred from electronic annotation /// 0007010 // cytoskeleton organization and biogenesis // inferred from electronic annotation /// 0007275 // multicellular organismal development // inferred from electronic annotation /// 0007398 // ectoderm development // inferred from electronic annotation /// 0007399 // nervous system development // inferred from electronic anno…	5	0.49931	0.36847	Pituitary hormone deficiency
1624537_s_at	CG9866	CG9866	---	5	0.46327	0.36847	Charcot-Marie-Tooth disease
1640633_s_at	CG32425	CG32425	---	5	0.44498	0.36847
1639406_at	Late Bloomer	lbm	0007398 // ectoderm development // inferred from electronic annotation /// 0007399 // nervous system development // inferred from electronic annotation /// 0007416 // synaptogenesis // inferred from mutant phenotype /// 0007416 // synaptogenesis // non-traceable author statement /// 0019226 // transmission of nerve impulse // inferred from electronic annotation	5	0.40918	0.36847	Mental retardation
1628662_at	CG13531	CG13531	---	5	0.39271	0.36847	Spastic paraplegia, Hepatic lipase deficiency
1631165_at	CG4688	CG4688	0006952 // defense response // inferred from electronic annotation /// 0009636 // response to toxin // inferred from electronic annotation	5	0.20567	0.36847	Charcot-Marie-Tooth disease
1638678_at	CG6522	CG6522	0007010 // cytoskeleton organization and biogenesis // inferred from electronic annotation	5	0.16416	0.36847	Scapuloperoneal myopathy, Pituitary hormone deficiency
1638807_s_at	CG4829	CG4829	0006464 // protein modification process // inferred from electronic annotation /// 0006508 // proteolysis // inferred from electronic annotation /// 0006520 // amino acid metabolic process // inferred from electronic annotation	6	0.50586	0.35753	Immunodeficiency
1637605_s_at	CG1146	CG1146	---	6	0.50487	0.35753	Aromatase deficiency, Adrenal hyperplasia, Hypertension
1624881_at	CG11448	CG11448	---	6	0.50305	0.35753	Alzheimer disease, Pachyonychia congenita, Deafness, Neuropathy, Spinocerebellar ataxia, Microcephaly
1635352_s_at	vacuolar ATPase C-subunit	Vha44	0006754 // ATP biosynthetic process // inferred from electronic annotation /// 0006810 // transport // inferred from electronic annotation /// 0006811 // ion transport // inferred from electronic annotation /// 0007557 // regulation of juvenile hormone biosynthetic process // traceable author statement /// 0015986 // ATP synthesis coupled proton transport // inferred from electronic annotation //…	6	0.48272	0.35753
1637506_at	CG32758	CG32758	0007154 // cell communication // inferred from electronic annotation /// 0007165 // signal transduction // inferred from electronic annotation /// 0007242 // intracellular signaling cascade // inferred from electronic annotation	6	0.47177	0.35753	Autism, Susceptibility to Crohn disease, Deafness, Mental retardation
1629015_a_at	Dishevelled Associated Activator of Morphogenesis	DAAM	0007067 // mitosis // inferred from electronic annotation /// 0007242 // intracellular signaling cascade // inferred from electronic annotation /// 0007283 // spermatogenesis // inferred from electronic annotation /// 0007424 // open tracheal system development // inferred from mutant phenotype /// 0016043 // cellular component organization and biogenesis // inferred from electronic annotation //…	6	0.46397	0.35753	Deafness, Premature ovarian failure, Cherubism, Spinocerebellar Ataxia
1626591_at	schizo	siz	0006886 // intracellular protein transport // inferred from electronic annotation /// 0006887 // exocytosis // inferred from electronic annotation /// 0007417 // central nervous system development // inferred from mutant phenotype /// 0007520 // myoblast fusion // inferred from mutant phenotype /// 0007520 // myoblast fusion // non-traceable author statement /// 0032012 // regulation of ARF prote…	6	0.46374	0.35753	Periventricular heteropia with microcephaly
1624541_at	RhoGAP19D	RhoGAP19D	0007165 // signal transduction // inferred from electronic annotation /// 0007242 // intracellular signaling cascade // inferred from electronic annotation	6	0.44478	0.35753	Encephalopathy, Parkinson disease, Deafness, X-linked mental retardation
1634200_a_at	CG9413	CG9413	0006520 // amino acid metabolic process // inferred from electronic annotation /// 0006810 // transport // inferred from electronic annotation /// 0006865 // amino acid transport // inferred from electronic annotation	6	0.4439	0.35753	Spinal muscular atrophy, Cystinuria
1625178_at	CG31038	CG31038	---	6	0.44349	0.35753	Fragile X syndrome
1635307_at	CG4662	CG4662	---	6	0.43861	0.35753	Hypothyroidism
1641738_a_at	CG13636	CG13636	---	6	0.43677	0.35753
1623191_at	Rab9	Rab9	0006886 // intracellular protein transport // inferred from electronic annotation /// 0006898 // receptor-mediated endocytosis // inferred from electronic annotation /// 0007165 // signal transduction // inferred from electronic annotation /// 0007264 // small GTPase mediated signal transduction // inferred from electronic annotation /// 0015031 // protein transport // inferred from electronic an…	6	0.42007	0.35753	Carpenter Syndrome, Costello Syndrome, Charcot-Marie-Tooth Disease, Griscelli Syndrome
1635818_at	CG4713	CG4713	---	6	0.41335	0.35753	Mental retardation syndrome, Lissencephaly, Combined oxidative phosphorylation deficiency
1640227_at	CG8801	CG8801	0008283 // cell proliferation // inferred from electronic annotation /// 0042254 // ribosome biogenesis and assembly // inferred from electronic annotation	6	0.40338	0.35753	Carpenter syndrome
1631455_at	CG30493	CG30493	0006744 // ubiquinone biosynthetic process // inferred from electronic annotation /// 0006744 // ubiquinone biosynthetic process // inferred from sequence or structural similarity	6	0.40284	0.35753	Acromegaly
1641120_at	CG13506	CG13506	---	6	0.39412	0.35753	Jackson-Weiss syndrome, Mental retardation, Corpus callosum, partial agenesis of, obesity, Muscular dystrophy, Macular degeneration
1623418_at	Cad96Ca	Cad96Ca	0006468 // protein amino acid phosphorylation // inferred from sequence or structural similarity /// 0006468 // protein amino acid phosphorylation // non-traceable author statement /// 0006468 // protein amino acid phosphorylation // inferred from electronic annotation /// 0007156 // homophilic cell adhesion // inferred from electronic annotation /// 0007169 // transmembrane receptor protein tyro…	6	0.3862	0.35753	Dopamine receptor D2, reduced brain density of; Obesity, Hyperphagia, and Developmental delay, Achondroplasia, Noonan Syndrome, Multiple endocrine neoplasia, Insensitivity to pain, Kallmann Syndrome 2, Coffin-Lowry Syndrome, Crouzon Syndrome, Parkinsons Disease
1641427_at	fear of intimacy	foi	0006810 // transport // inferred from electronic annotation /// 0006811 // ion transport // inferred from electronic annotation /// 0006829 // zinc ion transport // inferred from mutant phenotype /// 0006829 // zinc ion transport // inferred from electronic annotation /// 0007275 // multicellular organismal development // inferred from electronic annotation /// 0007280 // pole cell migration // t…	6	0.38422	0.35753	Susceptibility to Panic disorder, Susceptibility to Schizophrenia
1629996_at	CG11910	CG11910	0006952 // defense response // inferred from electronic annotation /// 0007155 // cell adhesion // inferred from electronic annotation /// 0007166 // cell surface receptor linked signal transduction // inferred from electronic annotation	6	0.37006	0.35753	Susceptibility to schizophrenia, Hypogonadotropic hypogonadism, Parkinson disease, Tourette syndrome
1636923_a_at	Acetyl CoA carboxylase	CG11198	0006633 // fatty acid biosynthetic process // inferred from electronic annotation /// 0008152 // metabolic process // inferred from electronic annotation	6	0.36615	0.35753	Pyruvate carboxylase deficiency
1628759_a_at	Nirvana	CG14073	---	6	0.35435	0.35753	Mental retardation-hypotonic facies syndrome, Lissencephaly, Spinocerebellar ataxia, Glaucoma, Parkinson disease, Infantile neuroaxonal dystrophy, Autism, Deafness, Reduced brain density of dopamine receptor D2, Microphthalmia
1627499_at	CG2016	CG2016	---	6	0.34416	0.35753
1629844_s_at	fizzy-related	rap	0001745 // compound eye morphogenesis // inferred from mutant phenotype /// 0006508 // proteolysis // inferred from electronic annotation /// 0007455 // eye-antennal disc morphogenesis // inferred from mutant phenotype /// 0008054 // cyclin catabolic process // inferred from direct assay /// 0008347 // glial cell migration // inferred from mutant phenotype /// 0030163 // protein catabolic process…	6	0.33769	0.35753	Lissencephaly, Chediak-Higashi syndrome, Joubert syndrome, Glaucoma, Susceptibility to Crohn disease
1629189_at	sec5	sec5	0000910 // cytokinesis // inferred from mutant phenotype /// 0006810 // transport // inferred from electronic annotation /// 0006887 // exocytosis // inferred from electronic annotation /// 0007269 // neurotransmitter secretion // non-traceable author statement /// 0015031 // protein transport // inferred from electronic annotation /// 0016080 // synaptic vesicle targeting // inferred from sequen…	6	0.32212	0.35753	Cardioencephalomyopathy, Combined oxidative phosphorylation deficiency 3
1628909_at	CG9686	CG9686	---	6	0.27027	0.35753	Alzheimer disease
1636865_at	Os-C	Os-C	---	6	0.26537	0.35753
1624763_at	CG2556	CG2556 /// DsimCG2556	---	6	0.22585	0.35753
1636583_at	CG5932	CG5932	0006629 // lipid metabolic process // inferred from electronic annotation	6	0.22026	0.35753	Wolfram Syndrome
1632304_at	CG8026	CG8026	0006810 // transport // inferred from electronic annotation /// 0006839 // mitochondrial transport // inferred from sequence or structural similarity /// 0006839 // mitochondrial transport // inferred from electronic annotation /// 0015884 // folic acid transport // inferred from sequence or structural similarity	6	0.21885	0.35753	Obesity, Epilepsy, Microcephaly
1626739_s_at	glutamate receptor	GluRIIC	0006810 // transport // inferred from electronic annotation /// 0006811 // ion transport // inferred from electronic annotation /// 0006812 // cation transport // inferred from electronic annotation /// 0006813 // potassium ion transport // inferred from electronic annotation /// 0006936 // muscle contraction // inferred from electronic annotation /// 0007268 // synaptic transmission // inferred …	6	0.20708	0.35753	Mental retardation
1631604_at	CG9511	CG9511	---	6	0.18505	0.35753
1623190_at	CG9168	CG9168	0008152 // metabolic process // inferred from electronic annotation	6	0.18403	0.35753	Defective flycerol release during exercise
1623430_at	Peptidyl gycine alpha hydroxylating monooxygenase	Phm	0001519 // peptide amidation // non-traceable author statement /// 0006464 // protein modification process // inferred from electronic annotation /// 0006518 // peptide metabolic process // inferred from electronic annotation /// 0006584 // catecholamine metabolic process // inferred from electronic annotation	6	0.12107	0.35753	Dopamine beta-hydroxylase activity
1630961_at	CG17193	CG17193	---	6	0.11355	0.35753
1636264_at	VAChT	VAChT	0006810 // transport // inferred from electronic annotation /// 0006836 // neurotransmitter transport // non-traceable author statement /// 0006836 // neurotransmitter transport // inferred from electronic annotation /// 0015893 // drug transport // inferred from electronic annotation /// 0019226 // transmission of nerve impulse // inferred from electronic annotation	7	0.53495	0.35646	Allan-Herndon-Dudley syndrome
1626667_at	miple	miple	---	7	0.51879	0.35646	Hypoparathyroidism-retardation-dysmorphism Syndrome, X-linked mental retardation
1635144_at	klingon	klg	0007156 // homophilic cell adhesion // inferred from direct assay /// 0007165 // signal transduction // inferred from electronic annotation /// 0007465 // R7 cell fate commitment // inferred from genetic interaction /// 0007611 // learning and/or memory // inferred from mutant phenotype /// 0008355 // olfactory learning // inferred from mutant phenotype /// 0045466 // R7 cell differentiation // i…	7	0.50898	0.35646	Macular degeneration, Spinocerebellar ataxia, Gaze palsy, Hydrocephalus
1625981_at	rab3-GEF	rab3-GEF	0000187 // activation of MAPK activity // inferred from sequence or structural similarity /// 0006915 // apoptosis // inferred from electronic annotation /// 0007269 // neurotransmitter secretion // non-traceable author statement /// 0016192 // vesicle-mediated transport // non-traceable author statement /// 0042981 // regulation of apoptosis // inferred from sequence or structural similarity ///…	7	0.50592	0.35646	Charcot-Marie-Tooth disease, Amyotrophy, Spinocerebellar ataxia
1629417_s_at	CG14853	CG14853	---	7	0.50085	0.35646	Leukemia
1626619_at	CG9919	CG9919	---	7	0.48879	0.35646
1623896_a_at	CG18496	CG34404	---	7	0.48668	0.35646
1637684_at	unc-104	unc-104	0006605 // protein targeting // inferred from electronic annotation /// 0006886 // intracellular protein transport // inferred from electronic annotation /// 0007018 // microtubule-based movement // inferred from electronic annotation	7	0.48626	0.35646	Spastic paraplegia, Aarskog-Scott syndrome, Mental retardation, Charcot-Marie-Tooth disease
1637820_at	X11Lbeta	X11Lbeta	0006605 // protein targeting // inferred from electronic annotation	7	0.47919	0.35646	Diabetes mellitus, Dementia, Tauopathy, Mental retardation, Susceptibility to Crohn disease, Deafness
1624531_s_at	---	---	---	7	0.4727	0.35646
1630004_at	beaten path Ib	beat-Ib	0007155 // cell adhesion // non-traceable author statement /// 0007415 // defasciculation of motor neuron axon // non-traceable author statement /// 0016198 // axon choice point recognition // non-traceable author statement	7	0.47166	0.35646
1625951_at	CG17778	CG17778	---	7	0.47078	0.35646
1635675_at	scarecrow	scro	0006355 // regulation of transcription, DNA-dependent // inferred from electronic annotation /// 0045449 // regulation of transcription // inferred from electronic annotation	7	0.45848	0.35646
1627736_at	dActivin	activin-beta	0007178 // transmembrane receptor protein serine/threonine kinase signaling pathway // inferred from electronic annotation /// 0007267 // cell-cell signaling // inferred from electronic annotation /// 0016049 // cell growth // non-traceable author statement /// 0048813 // dendrite morphogenesis // non-traceable author statement	7	0.45604	0.35646	Muscle hypertrophy
1624864_s_at	dreadlocks	dock	0007186 // G-protein coupled receptor protein signaling pathway // inferred from electronic annotation /// 0007242 // intracellular signaling cascade // inferred from electronic annotation /// 0007409 // axonogenesis // traceable author statement /// 0007411 // axon guidance // inferred from genetic interaction /// 0007411 // axon guidance // inferred from mutant phenotype /// 0007411 // axon gui…	7	0.44173	0.35646	Autism, Mental retardation
1636742_at	nord	nord	0007611 // learning and/or memory // inferred from mutant phenotype /// 0008355 // olfactory learning // inferred from mutant phenotype	7	0.43629	0.35646
1626565_at	CG2790	CG2790	0006457 // protein folding // inferred from electronic annotation	7	0.42381	0.35646	Spastic ataxia
1636848_at	CG6024	CG6024	---	7	0.41873	0.35646
1633775_at	fibropellin	CG31665	0007154 // cell communication // inferred from electronic annotation /// 0007165 // signal transduction // inferred from electronic annotation /// 0007166 // cell surface receptor linked signal transduction // inferred from electronic annotation /// 0007267 // cell-cell signaling // inferred from electronic annotation /// 0007275 // multicellular organismal development // inferred from electronic…	7	0.41684	0.35646	Deafness, Lissencephaly syndrome, Forebrain defects, Macular degeneration, Cerebral arteriopathy, Muscular dystrophy
1632424_at	CG13995	CG13995	0007186 // G-protein coupled receptor protein signaling pathway // inferred from sequence or structural similarity /// 0007186 // G-protein coupled receptor protein signaling pathway // inferred from electronic annotation	7	0.40543	0.35646	Autonomic nervous system dysfunction, Novelty seeking personality, Attention deficit-hyperactivity disorder, Protection against Parkinson disease, Susceptibility to alcohol dependence, Anorexia nervosa, Obesity
1624297_at	linotte	drl	0006468 // protein amino acid phosphorylation // non-traceable author statement /// 0006468 // protein amino acid phosphorylation // inferred from electronic annotation /// 0007165 // signal transduction // inferred from mutant phenotype /// 0007169 // transmembrane receptor protein tyrosine kinase signaling pathway // inferred from electronic annotation /// 0007267 // cell-cell signaling // infe…	7	0.40369	0.35646	Jackson-Weiss syndrome, Diabetes mellitus, Parkinson disease, Obesity, Colon cancer, Insensitivity to pain
1627297_at	Axs-like	CG15270	---	7	0.40286	0.35646	Alzheimer disease, Glaucoma, Neuropathy, Susceptibility to Amyotrophic Lateral Sclerosis, Gnathodiaphyseal dysplasia
1635198_at	CG10483	CG10483	0007165 // signal transduction // inferred from electronic annotation /// 0007166 // cell surface receptor linked signal transduction // inferred from electronic annotation /// 0007186 // G-protein coupled receptor protein signaling pathway // inferred from electronic annotation	7	0.39595	0.35646	Mental retardation
1632550_at	unc-5-like	unc-5	0007165 // signal transduction // inferred from electronic annotation /// 0007275 // multicellular organismal development // inferred from electronic annotation /// 0007398 // ectoderm development // inferred from electronic annotation /// 0007411 // axon guidance // inferred from genetic interaction /// 0007411 // axon guidance // inferred from mutant phenotype /// 0007432 // salivary gland boun…	7	0.39198	0.35646	Jackson-Weiss syndrome, Mental retardation, Muscular dystrophy, Macular degeneration
1630043_a_at	---	alpha-catenin-related	0006928 // cell motility // inferred from electronic annotation /// 0007010 // cytoskeleton organization and biogenesis // inferred from electronic annotation /// 0007155 // cell adhesion // inferred from electronic annotation /// 0007186 // G-protein coupled receptor protein signaling pathway // inferred from electronic annotation	7	0.37906	0.35646	Bardet-Biedl syndrome
1630106_at	CG10362	CG10362	0007242 // intracellular signaling cascade // inferred from electronic annotation	7	0.37796	0.35646	Macular degeneration, Diabetes mellitus, Microcephaly, Parkinson disease
1631532_at	CG5282	CG5282	0006508 // proteolysis // inferred from electronic annotation	7	0.36664	0.35646
1631649_at	CG8271	CG8271	0006810 // transport // inferred from electronic annotation /// 0006812 // cation transport // inferred from electronic annotation	7	0.35991	0.35646	Allan-Herdon-Dudley Syndrome; susceptibility to Crohn disease
1629678_a_at	APP-like protein interacting protein 1	Aplip1	0007186 // G-protein coupled receptor protein signaling pathway // inferred from electronic annotation /// 0007275 // multicellular organismal development // inferred from electronic annotation /// 0019896 // axon transport of mitochondrion // inferred from mutant phenotype /// 0046328 // regulation of JNK cascade // inferred from physical interaction /// 0046328 // regulation of JNK cascade // i…	7	0.35347	0.35646	Susceptibility to Schizophrenia, Thyroid hormonogenesis, Spinocerebellar ataxia, Hydrocephalus, Muscular dystrophy, Epilepsy
1637869_at	Pray For Elves	PFE	0006464 // protein modification process // inferred from electronic annotation /// 0006468 // protein amino acid phosphorylation // inferred from electronic annotation /// 0006952 // defense response // inferred from electronic annotation /// 0007155 // cell adhesion // inferred from electronic annotation /// 0007165 // signal transduction // inferred from electronic annotation /// 0007166 // cel…	7	0.34869	0.35646	Susceptibility to schizophrenia, Tourette syndrome
1639909_at	CG7058	CG7058	---	7	0.34721	0.35646
1640974_a_at	CG33143	CG33143	---	7	0.33757	0.35646
1628005_at	CG31666 /// chronologically inappropriate morphogenesis	CG31666 /// chinmo	---	7	0.33386	0.35646	Hypercholanemia
1639694_s_at	CG10102 /// CG12505	CG10102 /// CG12505	---	7	0.3263	0.35646
1639431_at	synaptogyrin	synaptogyrin	0016079 // synaptic vesicle exocytosis // inferred from sequence or structural similarity /// 0017158 // regulation of calcium ion-dependent exocytosis // inferred from sequence or structural similarity	7	0.32479	0.35646
1634134_at	SNF1-related	CG6114	0006468 // protein amino acid phosphorylation // non-traceable author statement /// 0006468 // protein amino acid phosphorylation // inferred from electronic annotation /// 0007242 // intracellular signaling cascade // inferred from electronic annotation	7	0.31098	0.35646	Rett Syndrome, Reduced brain density of dopamine receptor D2, Pseudohypoalsosteronism, Jackson-Weiss syndrome, Diabetes mellitus, Susceptibility to Schizophrenia, Spinocerebellar ataxia, Lissencephaly, Mental retardation, Obesity, Hyperphagia
1634291_at	CG11814	CG11814 /// DmirCG11814	0006605 // protein targeting // inferred from electronic annotation /// 0006952 // defense response // inferred from electronic annotation /// 0007041 // lysosomal transport // inferred from sequence or structural similarity	7	0.30234	0.35646	Lissencephaly, Chediak-Higashi Syndrome
1630335_s_at	CG7084	CG7084	0006812 // cation transport // inferred from electronic annotation /// 0006858 // extracellular transport // inferred from electronic annotation	7	0.29684	0.35646	Susceptibility to Crohn disease, Carnitine deficiency, Susceptibility to rheumatoid arthritis
1627096_s_at	BTB-protein-III	Tkr	0042332 // gravitaxis // inferred from mutant phenotype	7	0.29634	0.35646	Giant axonal neuropathy
1629066_at	Drosophila Corazonin Receptor	GRHRII	0007186 // G-protein coupled receptor protein signaling pathway // inferred from sequence or structural similarity /// 0007186 // G-protein coupled receptor protein signaling pathway // non-traceable author statement /// 0007186 // G-protein coupled receptor protein signaling pathway // inferred from electronic annotation /// 0007292 // female gamete generation // inferred from electronic annotat…	7	0.29134	0.35646	Asthma susceptibility, Response to morphine-6-glucuronie, Hypogonadotropic hypogonadism, Susceptibility to ADHD, Susceptibility to schizophrenia, Susceptibility to OCD, Susceptibility to MDD
1625454_at	Gbeta5	Gbeta5	0007186 // G-protein coupled receptor protein signaling pathway // non-traceable author statement	7	0.29014	0.35646	Lissencephaly, X-linked mental retardation
1630734_at	CG6240	Cpr92A	---	7	0.26671	0.35646	Microphthalmia
1628647_at	antennal protein 5	a5	0007165 // signal transduction // inferred from electronic annotation	7	0.25309	0.35646
1630658_at	CG32226	CG32226 /// DmirCG32226	---	7	0.24144	0.35646	Muscular dystrophy
1631516_s_at	blind spot	skd	0006366 // transcription from RNA polymerase II promoter // non-traceable author statement /// 0006367 // transcription initiation from RNA polymerase II promoter // inferred from sequence or structural similarity /// 0009299 // mRNA transcription // inferred from electronic annotation /// 0009790 // embryonic development // inferred from mutant phenotype /// 0045165 // cell fate commitment // in…	7	0.23582	0.35646	Microcephaly, Deafness
1627529_at	CG32726	CG32726	---	7	0.22536	0.35646
1634073_at	CG13466	CG13466	0007017 // microtubule-based process // non-traceable author statement /// 0007067 // mitosis // inferred from electronic annotation /// 0007242 // intracellular signaling cascade // inferred from electronic annotation	7	0.21463	0.35646	Susceptibility to Crohn disease, Lissencephaly
1634315_a_at	CG32982	CG32982	---	7	0.20261	0.35646
1628159_a_at	CG32206	CG32206	---	7	0.20024	0.35646	Cerebellar hypoplasia
1631956_at	CG15145	CG15145	---	7	0.19451	0.35646
1629517_at	CG5118	CG5118	---	7	0.18319	0.35646	Infantile neuroaxonal dystrophy
1639951_at	CG2611	CG2611	---	7	0.18237	0.35646
1627870_at	CG31900	CG31900	---	7	0.12788	0.35646
1630212_at	CG2065	CG2065	0008152 // metabolic process // inferred from electronic annotation	7	0.099923	0.35646	Cortisone reductase deficiency, Pseudohermaphroditism, male; Leber congenital amaurosis
1639923_at	CG30502	CG30502	0008152 // metabolic process // inferred from electronic annotation	8	0.35685	0.28997
1640566_at	Cyp4p2	Cyp4p2	0006118 // electron transport // inferred from electronic annotation /// 0008202 // steroid metabolic process // inferred from electronic annotation	8	0.32246	0.28997	Aromatase deficiency, Adrenal hyperplasia, Codeine sensitivity, Glaucoma
1626605_at	CG14075	CG14075	---	8	0.31761	0.28997
1635996_at	CG6638	CG6638	0006118 // electron transport // inferred from electronic annotation /// 0006552 // leucine catabolic process // inferred from sequence or structural similarity /// 0006637 // acyl-CoA metabolic process // inferred from electronic annotation /// 0008152 // metabolic process // inferred from electronic annotation	8	0.31263	0.28997	Glutaric acidemia I, SCAD deficiency, 2-alpha-methylbutyryl-CoA dehydrogenase deficiency
1638523_at	CG32633	CG32633	---	8	0.27695	0.28997
1640913_at	GST-containing FLYWCH zinc-finger protein	gfzf	0006952 // defense response // inferred from electronic annotation /// 0009636 // response to toxin // inferred from electronic annotation	8	0.26514	0.28997
1626350_at	fragment K	alpha-Est10	---	8	0.17816	0.28997	Susceptibility to X-linked autism, X-linked mental retardation
1625819_at	Strawberry Notch	sno	0007173 // epidermal growth factor receptor signaling pathway // traceable author statement /// 0007219 // Notch signaling pathway // inferred from genetic interaction /// 0007219 // Notch signaling pathway // traceable author statement /// 0007560 // imaginal disc morphogenesis // non-traceable author statement /// 0008587 // imaginal disc-derived wing margin morphogenesis // traceable author st…	9	0.37831	0.24942	Muscular dystrophy
1629842_at	sextra	Gap1	0000165 // MAPKKK cascade // inferred from electronic annotation /// 0007062 // sister chromatid cohesion // inferred from mutant phenotype /// 0007067 // mitosis // inferred from mutant phenotype /// 0007242 // intracellular signaling cascade // inferred from electronic annotation /// 0007265 // Ras protein signal transduction // inferred from mutant phenotype /// 0007265 // Ras protein signal t…	9	0.37085	0.24942	Basal cell carcinoma
1633026_a_at	CG31158	CG31158	0006886 // intracellular protein transport // inferred from electronic annotation /// 0006887 // exocytosis // inferred from electronic annotation /// 0032012 // regulation of ARF protein signal transduction // inferred from electronic annotation	9	0.36378	0.24942	Periventricular heteropia with microcephaly
1632748_at	CG15084	CG15084	---	9	0.32969	0.24942
1632841_x_at	heat shock 70	Hsp70Bc	0006457 // protein folding // inferred from electronic annotation /// 0006461 // protein complex assembly // inferred from electronic annotation /// 0006952 // defense response // inferred from electronic annotation /// 0006986 // response to unfolded protein // non-traceable author statement /// 0009408 // response to heat // inferred from mutant phenotype /// 0009408 // response to heat // non-…	9	0.32562	0.24942	Cockayne syndrome
1628496_at	dpr16	dpr16	---	9	0.32559	0.24942	Cleft lip/palate
1632554_at	CG9839	CG9839	---	9	0.30824	0.24942
1636291_at	Rae1	Rae1	0006139 // nucleobase, nucleoside, nucleotide and nucleic acid metabolic process // inferred from electronic annotation /// 0006403 // RNA localization // inferred from electronic annotation /// 0007049 // cell cycle // inferred from electronic annotation /// 0007059 // chromosome segregation // inferred from electronic annotation /// 0007067 // mitosis // inferred from electronic annotation	9	0.28313	0.24942	Lissencephaly
1626285_at	CG13806	CG13806	0006030 // chitin metabolic process // inferred from electronic annotation	9	0.23751	0.24942
1639534_at	CG6792	CG6792	0006139 // nucleobase, nucleoside, nucleotide and nucleic acid metabolic process // inferred from electronic annotation /// 0006357 // regulation of transcription from RNA polymerase II promoter // inferred from electronic annotation /// 0006366 // transcription from RNA polymerase II promoter // inferred from electronic annotation /// 0008283 // cell proliferation // inferred from electronic ann…	9	0.23298	0.24942	Mental retardation, Charcot-Marie-Tooth disease, Holoprosencephaly
1633865_at	CG16734	CG16734	---	9	0.19264	0.24942
1626641_s_at	Hemoglobin	glob1	0006810 // transport // inferred from electronic annotation /// 0015671 // oxygen transport // inferred from electronic annotation	9	0.17377	0.24942
1637851_at	CG7422	CG7422	0007155 // cell adhesion // inferred from electronic annotation	9	0.1587	0.24942	Malaria (protection AND susceptibility), Platelet glycoprotein IV deficiency
1635298_at	CG13458	CG13458	---	9	0.14595	0.24942
1636488_at	CG4468	CG4468 /// DereCG4468 /// DlitCG4468 /// DwilCG4468	---	9	0.14415	0.24942
1632406_at	CG9117	CG9117	---	9	0.14376	0.24942	Ethylmalonic encephalopathy
1633386_s_at	Mth-like 8	mthl8	0006950 // response to stress // inferred from sequence or structural similarity /// 0006950 // response to stress // inferred from electronic annotation /// 0007165 // signal transduction // inferred from electronic annotation /// 0007186 // G-protein coupled receptor protein signaling pathway // inferred from sequence or structural similarity /// 0007186 // G-protein coupled receptor protein si…	9	0.12545	0.24942
