# Supplementary material for: A transcriptional network associated with natural variation in Drosophila aggressive behavior
Source: Genome Biol. 2009 Jul 16;10(7):R76. doi: 10.1186/gb-2009-10-7-r76 (PMC2728530; doi:10.1186/gb-2009-10-7-r76)
Supplement: Additional data file 8 — Expression of these genes has been correlated with aggressive behavior and the other traits listed. (a) Reference [21]; (b) reference [37]. [file gb-2009-10-7-r76-S8.xls]

## Sheet: Additional data file 8
a	Starvation Resistance		Chill Coma Recovery
	GRHRII		Rab9
	CG9117		GTPase-activating protein 1
	CG6403		CG30493
	CG1146		CG9839
	synaptogyrin		CG11198
			CG30502
	Fitness		1639175_s_at
	CG30502
	synaptogyrin		Locomotor Reactivity
	CG14075		CG13806
	CG2016		CG31900
	antennal protein 5		CG2065
	CG5282		CG8026
	neither inactivation nor afterpotential C		CG10102
	chaoptic
	CG6024		Copulation Latency
	Os-C		CG31666
			CG11814
	Life Span
	Peptidylglycine-hydroxylating monooxygenase
b	Sleep
	Rab9
	CG30104
	CG2556
	CG2790
	CG13531
	CG9686
	GRHRII
	CG9511
	CG8026
	CG9117
	CG6403
	CG4713
	CG5932
	CG1146
	CG30502
	CG32425
	fear-of-intimacy
